# Supplementary material for: A robust gene signature for the prediction of early relapse in stage I–III colon cancer
Source: Mol Oncol. 2018 Feb 16;12(4):463–75. doi: 10.1002/1878-0261.12175 (PMC5891048; doi:10.1002/1878-0261.12175)
Supplement: Supplementary file 5 — Table S2. Clinicopathological features of patients in GSE39582, GSE1433, GSE33113, GSE17538 and GSE37892. [file MOL2-12-463-s005.xlsx]

## Sheet: GSE39582
Table S1. Clinicopathological features of patients in GSE39582, GSE1433, GSE33113, GSE17538 and GSE37892.
sample	tissue_id	dataset	Sex	Age.at.diagnosis	TNM.Stage	Tumor.Location	Chemotherapy.Adjuvant	RFS.event	RFS.delay
GSM971957	CIT001	discovery	M	34.5	4	distal	N	1	0
GSM971958	CIT002	discovery	F	36.4	4	distal	N	1	0
GSM971959	CIT003	discovery	M	36.9	2	proximal	N	1	4
GSM971960	CIT004	discovery	F	38.2	1	distal	N	0	74
GSM971961	CIT005	discovery	F	39.2	4	distal	Y	1	1
GSM971962	CIT006	discovery	M	60.9	3	proximal	Y	0	73
GSM971963	CIT007	discovery	M	78.2	2	proximal	Y	1	17
GSM971964	CIT008	discovery	F	35.4	3	distal	N	0	35
GSM971965	CIT009	discovery	F	37.5	2	distal	N	0	33
GSM971966	CIT010	discovery	F	40.5	3	distal	N	0	63
GSM971967	CIT011	discovery	M	42.6	2	proximal	N	NA	31
GSM971968	CIT012	discovery	F	44.9	2	proximal	N	1	93
GSM971969	CIT013	discovery	M	30.2	1	distal	N	0	63
GSM971970	CIT014	discovery	F	31.7	1	proximal	N	0	86
GSM971971	CIT015	discovery	F	34.7	4	proximal	N	0	65
GSM971972	CIT016	discovery	M	40.2	1	distal	N	0	75
GSM971973	CIT017	discovery	M	24.9	2	distal	N	0	46
GSM971974	CIT018	discovery	F	40.7	4	distal	N	0	56
GSM971975	CIT019	discovery	F	41.9	2	distal	N	0	46
GSM971976	CIT020	discovery	F	45.2	2	distal	N	0	36
GSM971977	CIT021	discovery	F	40.8	3	proximal	N	0	49
GSM971978	CIT022	discovery	F	71.4	1	proximal	N	0	109
GSM971979	CIT023	discovery	F	66.4	2	proximal	N	0	53
GSM971980	CIT024	discovery	M	76.9	3	proximal	N	0	59
GSM971981	CIT025	discovery	M	81.8	2	proximal	N	0	48
GSM971982	CIT026	discovery	M	79.3	3	proximal	N	0	42
GSM971983	CIT027	discovery	M	75.3	3	proximal	N	0	87
GSM971984	CIT028	discovery	F	68	2	proximal	N	1	5
GSM971985	CIT029	discovery	M	66.6	1	proximal	N	0	7
GSM971986	CIT030	discovery	M	66.3	2	proximal	N	0	68
GSM971987	CIT031	discovery	M	66.7	2	proximal	N	0	68
GSM971988	CIT032	discovery	F	77.2	4	proximal	N	1	15
GSM971989	CIT033	discovery	M	71.3	1	proximal	N	1	16
GSM971990	CIT034	discovery	M	83.1	1	proximal	N	0	12
GSM971991	CIT035	discovery	M	71.3	2	distal	N	0	55
GSM971992	CIT036	discovery	M	85.6	2	distal	N	0	20
GSM971993	CIT037	discovery	M	67.5	2	distal	N	0	56
GSM971994	CIT038	discovery	M	80.9	2	proximal	N	0	43
GSM971995	CIT039	discovery	F	61.8	2	distal	N	0	25
GSM971996	CIT040	discovery	F	63	3	proximal	N	0	76
GSM971997	CIT041	discovery	M	72	3	proximal	N	0	89
GSM971998	CIT042	discovery	M	74.8	3	proximal	N	1	18
GSM971999	CIT043	discovery	M	61.5	3	distal	N	0	1
GSM972000	CIT044	discovery	F	76.4	3	distal	Y	1	9
GSM972001	CIT045	discovery	M	71.5	3	distal	N	0	73
GSM972002	CIT046	discovery	M	77.8	3	distal	N	1	25
GSM972003	CIT047	discovery	M	64.6	4	proximal	Y	1	0
GSM972004	CIT048	discovery	F	62.9	4	proximal	N	0	89
GSM972005	CIT049	discovery	M	66.1	4	proximal	N	1	0
GSM972006	CIT050	discovery	F	67.5	4	distal	Y	1	0
GSM972007	CIT051	discovery	M	71	4	proximal	N	0	2
GSM972008	CIT052	discovery	M	67.3	4	distal	N	1	2
GSM972009	CIT053	discovery	M	68.1	4	distal	N	1	0
GSM972010	CIT054	discovery	M	74.5	4	distal	N	1	10
GSM972011	CIT055	discovery	F	75.3	4	distal	N	1	18
GSM972012	CIT056	discovery	F	86.8	4	proximal	N	0	101
GSM972013	CIT057	discovery	F	89.4	4	distal	N	0	43
GSM972014	CIT058	discovery	M	65.8	4	distal	Y	1	0
GSM972015	CIT059	discovery	F	92.4	2	distal	N	0	91
GSM972016	CIT060	discovery	F	74.5	2	proximal	N	1	14
GSM972017	CIT061	discovery	F	73	3	proximal	Y	0	43
GSM972018	CIT062	discovery	F	68	3	distal	Y	0	117
GSM972019	CIT063	discovery	M	54	3	proximal	Y	1	21
GSM972020	CIT064	discovery	F	49	3	distal	Y	1	9
GSM972021	CIT065	discovery	F	58	3	distal	Y	1	5
GSM972022	CIT066	discovery	F	76	3	proximal	Y	0	82
GSM972023	CIT067	discovery	F	59	3	distal	Y	1	6
GSM972024	CIT068	discovery	M	62	3	distal	Y	1	37
GSM972025	CIT069	discovery	M	49	3	distal	Y	0	53
GSM972026	CIT070	discovery	M	75	3	distal	Y	1	32
GSM972027	CIT071	discovery	F	70	3	proximal	Y	0	94
GSM972028	CIT072	discovery	F	46	3	proximal	Y	0	78
GSM972029	CIT073	discovery	M	58	3	distal	Y	0	36
GSM972030	CIT074	discovery	F	68	3	proximal	Y	0	52
GSM972031	CIT075	discovery	M	81	2	distal	N	0	55
GSM972032	CIT076	discovery	F	64	2	proximal	N	0	60
GSM972033	CIT077	discovery	F	45	2	distal	N	0	50
GSM972034	CIT078	discovery	M	77	2	proximal	N	0	50
GSM972035	CIT079	discovery	F	94	2	proximal	N	0	39
GSM972036	CIT080	discovery	F	47	2	proximal	N	0	50
GSM972037	CIT081	discovery	M	78	2	proximal	N	0	33
GSM972038	CIT082	discovery	M	61	2	distal	N	0	1
GSM972039	CIT083	discovery	M	65	4	distal	Y	1	0
GSM972040	CIT084	discovery	M	81	2	distal	N	0	63
GSM972041	CIT085	discovery	M	78	2	distal	N	0	55
GSM972042	CIT086	discovery	M	83	2	proximal	N	0	51
GSM972043	CIT087	discovery	M	56	4	distal	Y	1	0
GSM972044	CIT088	discovery	M	58	2	proximal	Y	0	42
GSM972045	CIT089	discovery	M	71	4	proximal	Y	1	0
GSM972046	CIT090	discovery	M	54	2	distal	N	1	21
GSM972047	CIT091	discovery	F	93	2	proximal	N	0	33
GSM972048	CIT092	discovery	F	50	4	distal	Y	1	0
GSM972049	CIT093	discovery	M	79	2	proximal	N	0	26
GSM972050	CIT094	discovery	F	75	2	distal	N	0	19
GSM972051	CIT095	discovery	F	34	4	distal	Y	1	0
GSM972052	CIT096	discovery	M	68	2	distal	N	0	15
GSM972053	CIT097	discovery	M	55	2	proximal	N	0	29
GSM972054	CIT098	discovery	M	82	2	proximal	N	0	26
GSM972055	CIT099	discovery	F	31	2	distal	N	0	93
GSM972056	CIT100	discovery	F	78	2	proximal	N	0	92
GSM972057	CIT101	discovery	M	70	2	distal	N	0	26
GSM972058	CIT102	discovery	F	75	2	proximal	N	0	60
GSM972059	CIT103	discovery	F	76	2	distal	N	0	59
GSM972060	CIT104	discovery	M	66	2	distal	N	0	82
GSM972061	CIT105	discovery	F	78	2	distal	N	0	43
GSM972062	CIT106	discovery	F	43	2	distal	Y	1	0
GSM972063	CIT107	discovery	M	54	2	distal	N	0	70
GSM972064	CIT108	discovery	M	60	4	distal	Y	1	0
GSM972065	CIT109	discovery	M	48	2	distal	Y	0	46
GSM972066	CIT110	discovery	M	69	4	distal	Y	1	0
GSM972067	CIT111	discovery	F	83	2	distal	N	0	183
GSM972068	CIT112	discovery	M	44	2	distal	Y	1	3
GSM972069	CIT113	discovery	M	68	2	proximal	N	0	201
GSM972070	CIT114	discovery	F	64	2	distal	Y	0	68
GSM972071	CIT115	discovery	F	68	2	distal	N	0	183
GSM972072	CIT116	discovery	F	70	2	proximal	N	0	172
GSM972073	CIT117	discovery	F	80	2	proximal	N	0	163
GSM972074	CIT118	discovery	F	70	2	distal	Y	1	1
GSM972075	CIT119	discovery	M	42	2	distal	N	0	44
GSM972076	CIT120	discovery	M	48	2	proximal	N	0	153
GSM972077	CIT121	discovery	F	58	2	distal	N	1	26
GSM972078	CIT122	discovery	M	63	2	distal	Y	1	54
GSM972079	CIT123	discovery	M	44	2	distal	Y	0	168
GSM972080	CIT124	discovery	M	61	2	distal	Y	1	53
GSM972081	CIT125	discovery	F	68	2	distal	N	0	26
GSM972082	CIT126	discovery	M	75	2	distal	Y	1	119
GSM972083	CIT127	discovery	F	65	2	distal	N	0	127
GSM972084	CIT128	discovery	F	73	2	distal	N	0	129
GSM972085	CIT129	discovery	M	56	2	proximal	N	0	97
GSM972086	CIT130	discovery	M	81	2	distal	N	0	43
GSM972087	CIT131	discovery	F	84	2	proximal	N	1	8
GSM972088	CIT132	discovery	F	73	2	distal	N	0	79
GSM972089	CIT133	discovery	F	68	2	proximal	N	0	87
GSM972090	CIT134	discovery	F	72	2	distal	N	0	69
GSM972091	CIT135	discovery	M	67	2	distal	N	1	45
GSM972092	CIT136	discovery	F	76	2	distal	N	0	47
GSM972093	CIT137	discovery	F	55	2	distal	Y	0	74
GSM972094	CIT138	discovery	F	67	2	proximal	N	0	61
GSM972095	CIT139	discovery	M	50	2	distal	N	0	67
GSM972096	CIT140	discovery	F	63	3	distal	Y	1	3
GSM972097	CIT141	discovery	M	64	3	proximal	Y	1	12
GSM972098	CIT142	discovery	M	66	3	distal	Y	0	15
GSM972099	CIT143	discovery	M	78	3	distal	Y	0	15
GSM972100	CIT144	discovery	F	71	3	proximal	Y	0	25
GSM972101	CIT145	discovery	M	56	3	distal	Y	1	21
GSM972102	CIT146	discovery	M	22	3	distal	Y	0	46
GSM972103	CIT147	discovery	M	66	3	distal	Y	1	28
GSM972104	CIT148	discovery	F	72	3	proximal	Y	0	41
GSM972105	CIT149	discovery	M	53	3	distal	Y	0	32
GSM972106	CIT150	discovery	F	96	3	distal	Y	1	9
GSM972107	CIT151	discovery	M	76	3	distal	Y	0	60
GSM972108	CIT152	discovery	M	64	3	distal	Y	0	103
GSM972109	CIT153	discovery	M	96	3	proximal	Y	0	36
GSM972110	CIT154	discovery	M	76	3	proximal	Y	1	4
GSM972111	CIT155	discovery	M	63	3	distal	Y	1	13
GSM972112	CIT156	discovery	F	64	3	proximal	Y	0	32
GSM972113	CIT157	discovery	F	63	3	proximal	Y	1	18
GSM972114	CIT158	discovery	M	73	3	proximal	Y	0	46
GSM972115	CIT159	discovery	F	59	3	distal	Y	1	11
GSM972116	CIT160	discovery	F	79	3	distal	Y	1	2
GSM972117	CIT161	discovery	F	78	3	proximal	Y	1	11
GSM972118	CIT162	discovery	M	64	3	distal	Y	1	19
GSM972119	CIT163	discovery	M	96	3	distal	Y	1	25
GSM972120	CIT164	discovery	F	96	3	proximal	Y	0	36
GSM972121	CIT165	discovery	M	96	3	distal	Y	0	35
GSM972122	CIT166	discovery	F	97	3	proximal	Y	1	19
GSM972123	CIT167	discovery	M	53	2	proximal	N	0	71
GSM972124	CIT168	discovery	F	49	2	distal	Y	0	75
GSM972125	CIT169	discovery	F	64	2	distal	Y	1	14
GSM972126	CIT170	discovery	M	61	2	distal	N	0	63
GSM972127	CIT171	discovery	F	66	2	distal	N	0	85
GSM972128	CIT172	discovery	M	64	2	distal	Y	0	93
GSM972129	CIT173	discovery	M	76	2	distal	N	0	11
GSM972130	CIT174	discovery	M	76	2	distal	N	0	55
GSM972131	CIT175	discovery	F	78	2	proximal	N	0	86
GSM972132	CIT176	discovery	F	87	2	distal	N	0	61
GSM972133	CIT177	discovery	M	64	3	distal	Y	1	27
GSM972134	CIT178	discovery	M	74	3	distal	N	1	7
GSM972135	CIT179	discovery	F	78	2	distal	N	1	4
GSM972136	CIT180	discovery	M	54	3	distal	Y	1	61
GSM972137	CIT181	discovery	M	68	2	distal	Y	1	9
GSM972138	CIT182	discovery	M	77	2	distal	N	1	45
GSM972139	CIT183	discovery	F	69	3	distal	Y	1	38
GSM972140	CIT184	discovery	M	64	2	distal	N	1	56
GSM972141	CIT185	discovery	M	58	3	distal	Y	1	15
GSM972142	CIT186	discovery	F	86	3	proximal	N	1	2
GSM972143	CIT187	discovery	M	57	2	distal	N	0	154
GSM972144	CIT188	discovery	F	63	2	distal	N	0	121
GSM972145	CIT189	discovery	F	63	3	distal	Y	0	135
GSM972146	CIT190	discovery	M	60	3	distal	Y	0	66
GSM972147	CIT191	discovery	M	79	2	distal	N	0	140
GSM972148	CIT192	discovery	M	59	3	distal	Y	0	127
GSM972149	CIT193	discovery	M	64	2	distal	N	0	132
GSM972150	CIT194	discovery	F	55	3	distal	Y	0	109
GSM972151	CIT195	discovery	F	75	3	distal	Y	0	77
GSM972152	CIT196	discovery	F	70	3	proximal	Y	0	56
GSM972153	CIT197	discovery	M	71	2	distal	N	0	66
GSM972154	CIT198	discovery	F	49	3	distal	Y	1	3
GSM972155	CIT199	discovery	M	42	3	distal	Y	1	6
GSM972156	CIT200	discovery	M	67	3	distal	Y	0	112
GSM972157	CIT201	discovery	M	57	3	distal	Y	0	118
GSM972158	CIT202	discovery	F	45	3	proximal	Y	0	120
GSM972159	CIT203	discovery	M	67	3	proximal	Y	0	93
GSM972160	CIT204	discovery	M	73	2	distal	N	1	39
GSM972161	CIT205	discovery	F	91	2	distal	N	1	9
GSM972162	CIT206	discovery	F	73	3	distal	Y	0	77
GSM972163	CIT207	discovery	M	71	2	distal	Y	0	41
GSM972164	CIT208	discovery	M	70	3	distal	Y	1	3
GSM972165	CIT209	discovery	M	67	2	proximal	N	1	36
GSM972166	CIT210	discovery	F	42	3	distal	Y	1	3
GSM972167	CIT211	discovery	M	47	2	distal	N	1	36
GSM972168	CIT212	discovery	M	76	3	proximal	N	1	4
GSM972169	CIT213	discovery	M	50	2	distal	N	0	164
GSM972170	CIT214	discovery	F	67	3	distal	N	0	73
GSM972171	CIT215	discovery	F	70	3	proximal	N	0	130
GSM972172	CIT216	discovery	F	88	2	proximal	N	1	4
GSM972173	CIT217	discovery	F	59	2	distal	Y	1	15
GSM972174	CIT218	discovery	M	75	3	distal	Y	0	97
GSM972175	CIT219	discovery	F	83	3	distal	N	1	28
GSM972176	CIT220	discovery	F	85	3	proximal	N	1	35
GSM972177	CIT221	discovery	M	71	2	proximal	N	1	20
GSM972178	CIT222	discovery	F	69	3	proximal	Y	1	21
GSM972179	CIT223	discovery	M	77	2	distal	N	1	17
GSM972180	CIT224	discovery	F	66	2	distal	Y	1	19
GSM972181	CIT225	discovery	M	69	3	proximal	Y	1	13
GSM972182	CIT226	discovery	M	53	2	distal	N	1	23
GSM972183	CIT227	discovery	F	62	3	distal	Y	1	11
GSM972184	CIT228	discovery	F	70	2	proximal	N	1	4
GSM972185	CIT229	discovery	F	58	3	distal	Y	1	22
GSM972186	CIT230	discovery	F	50	3	proximal	Y	1	14
GSM972187	CIT231	discovery	M	62	2	proximal	N	1	9
GSM972188	CIT232	discovery	F	58	3	distal	Y	1	11
GSM972189	CIT233	discovery	M	63	3	proximal	N	0	192
GSM972190	CIT234	discovery	M	68	2	distal	Y	0	108
GSM972191	CIT235	discovery	M	49	3	distal	Y	0	122
GSM972192	CIT236	discovery	F	72	2	proximal	N	0	158
GSM972193	CIT237	discovery	F	51	3	distal	Y	0	73
GSM972194	CIT238	discovery	M	43	3	distal	Y	0	83
GSM972195	CIT239	discovery	F	54	2	proximal	Y	0	120
GSM972196	CIT240	discovery	F	69	2	proximal	N	0	73
GSM972197	CIT241	discovery	F	78	2	proximal	N	0	50
GSM972198	CIT242	discovery	F	52	3	distal	Y	0	57
GSM972199	CIT243	discovery	M	73	3	distal	Y	0	66
GSM972200	CIT244	discovery	M	61	2	distal	N	0	54
GSM972201	CIT245	discovery	M	78	3	proximal	Y	0	67
GSM972202	CIT246	discovery	F	57	3	distal	Y	0	53
GSM972203	CIT247	discovery	F	66	3	distal	Y	0	54
GSM972204	CIT248	discovery	M	78	2	distal	Y	1	4
GSM972205	CIT249	discovery	M	76	2	distal	N	1	7
GSM972206	CIT250	discovery	M	74	2	distal	N	1	0
GSM972207	CIT251	discovery	M	65	3	distal	Y	1	34
GSM972208	CIT252	discovery	M	63	4	distal	NA	1	0
GSM972209	CIT253	discovery	M	54	4	proximal	NA	1	0
GSM972210	CIT254	discovery	M	50	4	distal	NA	1	0
GSM972211	CIT255	discovery	M	65	3	distal	Y	0	57
GSM972212	CIT256	discovery	F	54	4	distal	NA	1	0
GSM972213	CIT257	discovery	F	71	4	distal	NA	1	0
GSM972214	CIT258	discovery	F	88	4	proximal	NA	1	0
GSM972215	CIT259	discovery	F	73	3	proximal	Y	0	47
GSM972216	CIT260	discovery	F	45	4	distal	NA	1	0
GSM972217	CIT261	discovery	M	73	4	distal	NA	1	0
GSM972218	CIT262	discovery	F	75	4	proximal	NA	1	0
GSM972219	CIT263	discovery	M	60	4	distal	NA	1	0
GSM972220	CIT264	discovery	M	81	3	proximal	N	0	1
GSM972221	CIT265	discovery	F	75	2	proximal	N	0	65
GSM972222	CIT266	discovery	F	69	2	proximal	N	0	57
GSM972223	CIT267	discovery	M	78	2	proximal	N	0	33
GSM972224	CIT268	discovery	M	74	3	proximal	Y	1	20
GSM972225	CIT269	discovery	M	51	2	distal	Y	0	37
GSM972226	CIT270	discovery	M	57	2	proximal	N	0	20
GSM972227	CIT271	discovery	M	61	4	proximal	Y	0	20
GSM972228	CIT272	discovery	M	68	2	proximal	N	0	1
GSM972229	CIT273	discovery	F	81	2	distal	N	0	0
GSM972230	CIT274	discovery	M	55	3	distal	Y	0	27
GSM972231	CIT275	discovery	M	54	4	distal	Y	0	14
GSM972232	CIT276	discovery	M	69	4	distal	Y	0	21
GSM972233	CIT277	discovery	M	67	2	distal	N	0	15
GSM972234	CIT278	discovery	M	79	4	proximal	Y	0	10
GSM972235	CIT279	discovery	F	57	3	distal	Y	0	7
GSM972236	CIT280	discovery	M	71	4	distal	Y	0	12
GSM972237	CIT281	discovery	F	55	1	distal	N	0	25
GSM972238	CIT282	discovery	F	53	3	distal	Y	0	19
GSM972239	CIT283	discovery	M	59	2	distal	N	0	14
GSM972240	CIT284	discovery	F	67	4	distal	Y	0	14
GSM972241	CIT285	discovery	M	61	2	distal	N	0	17
GSM972242	CIT286	discovery	M	69	1	proximal	N	0	17
GSM972243	CIT287	discovery	M	66	2	distal	N	0	2
GSM972244	CIT288	discovery	F	51	1	distal	N	0	14
GSM972245	CIT289	discovery	M	77	4	distal	N	0	0
GSM972246	CIT290	discovery	F	92	3	distal	N	0	0
GSM972247	CIT291	discovery	M	79	2	distal	N	0	6
GSM972248	CIT292	discovery	M	58	2	proximal	N	0	14
GSM972249	CIT293	discovery	F	74	1	proximal	N	0	14
GSM972250	CIT294	discovery	M	52	3	distal	Y	0	12
GSM972251	CIT295	discovery	M	57	4	distal	Y	0	7
GSM972252	CIT296	discovery	F	37	4	proximal	Y	0	16
GSM972253	CIT297	discovery	F	56	4	proximal	Y	0	16
GSM972254	CIT298	discovery	F	77	4	distal	Y	1	9
GSM972255	CIT299	discovery	F	81	2	proximal	N	0	5
GSM972256	CIT300	discovery	F	63	4	distal	Y	1	13
GSM972257	CIT301	discovery	F	88	2	distal	N	1	9
GSM972258	CIT302	discovery	F	77	2	distal	N	0	0
GSM972259	CIT303	discovery	F	72	2	distal	Y	0	29
GSM972260	CIT304	discovery	M	70	4	distal	Y	0	13
GSM972261	CIT305	discovery	F	79	3	proximal	N	0	7
GSM972262	CIT306	discovery	F	88	2	distal	NA	0	5
GSM972263	CIT307	discovery	M	32	3	distal	Y	0	76
GSM972264	CIT308	discovery	M	46	2	proximal	N	0	73
GSM972265	CIT309	discovery	F	78	3	proximal	Y	0	60
GSM972266	CIT310	discovery	M	56	4	distal	Y	0	20
GSM972267	CIT311	discovery	M	82	2	distal	N	0	67
GSM972268	CIT312	discovery	M	67	3	distal	Y	0	48
GSM972269	CIT313	discovery	M	70	1	proximal	N	0	79
GSM972270	CIT314	discovery	F	75	2	proximal	N	0	65
GSM972271	CIT315	discovery	M	92	3	proximal	N	1	13
GSM972272	CIT316	discovery	F	47	4	proximal	Y	0	15
GSM972273	CIT317	discovery	M	84	1	distal	N	0	16
GSM972274	CIT318	discovery	F	91	3	proximal	N	0	57
GSM972275	CIT319	discovery	M	76	2	proximal	N	1	3
GSM972276	CIT320	discovery	M	59	3	proximal	Y	0	43
GSM972277	CIT321	discovery	F	88	2	proximal	N	0	51
GSM972278	CIT322	discovery	F	72	1	proximal	N	0	45
GSM972279	CIT323	discovery	F	67	3	proximal	Y	0	52
GSM972280	CIT324	discovery	F	79	2	proximal	N	0	46
GSM972281	CIT325	discovery	M	64	1	distal	N	0	56
GSM972282	CIT326	discovery	F	79	1	distal	N	0	51
GSM972283	CIT327	discovery	M	65	2	proximal	N	0	51
GSM972284	CIT328	discovery	F	63	4	distal	Y	0	27
GSM972285	CIT329	discovery	M	71	2	distal	N	0	2
GSM972286	CIT330	discovery	M	24	2	proximal	N	0	37
GSM972287	CIT331	discovery	M	77	2	proximal	N	0	43
GSM972288	CIT332	discovery	M	53	4	distal	Y	0	35
GSM972289	CIT333	discovery	M	72	4	proximal	Y	0	17
GSM972290	CIT334	discovery	F	70	1	distal	N	0	39
GSM972291	CIT335	discovery	M	46	3	distal	Y	1	10
GSM972292	CIT336	discovery	F	62	2	proximal	N	0	25
GSM972293	CIT337	discovery	M	NA	1	proximal	N	0	50
GSM972294	CIT338	discovery	M	74	2	distal	N	0	25
GSM972295	CIT339	discovery	M	68	3	proximal	Y	0	61
GSM972296	CIT340	discovery	F	77	1	distal	N	0	22
GSM972297	CIT341	discovery	M	77	1	proximal	N	0	46
GSM972298	CIT342	discovery	F	83	2	proximal	N	0	9
GSM972299	CIT343	discovery	F	54	4	distal	Y	0	41
GSM972300	CIT344	discovery	M	75	1	proximal	N	0	41
GSM972301	CIT345	discovery	M	74	3	distal	N	0	105
GSM972302	CIT346	discovery	M	79	3	proximal	N	0	27
GSM972303	CIT347	discovery	F	80	1	distal	N	0	19
GSM972304	CIT348	discovery	F	60	2	distal	Y	0	30
GSM972305	CIT349	discovery	F	82	3	proximal	N	0	31
GSM972306	CIT350	discovery	M	70	2	distal	Y	0	56
GSM972307	CIT351	discovery	F	71	2	proximal	Y	0	82
GSM972308	CIT352	discovery	F	79	3	proximal	N	0	92
GSM972309	CIT353	discovery	M	78	2	proximal	Y	0	95
GSM972310	CIT354	discovery	F	80	3	proximal	N	0	25
GSM972311	CIT355	discovery	M	55	2	distal	Y	0	106
GSM972312	CIT356	discovery	M	71	2	distal	N	0	97
GSM972313	CIT357	discovery	F	83	1	distal	N	0	91
GSM972314	CIT358	discovery	F	86	3	proximal	N	0	46
GSM972315	CIT359	discovery	F	60	1	distal	N	0	84
GSM972316	CIT360	discovery	F	77	2	proximal	N	0	83
GSM972317	CIT361	discovery	M	85	2	proximal	N	1	5
GSM972318	CIT362	discovery	F	84	2	proximal	N	0	36
GSM972319	CIT363	discovery	F	71	2	distal	Y	0	78
GSM972320	CIT364	discovery	M	64	3	distal	N	1	10
GSM972321	CIT365	discovery	M	52	3	distal	N	0	9
GSM972322	CIT366	discovery	M	46	2	distal	Y	1	66
GSM972323	CIT367	discovery	F	67	3	distal	Y	0	80
GSM972324	CIT368	discovery	M	72	2	distal	N	0	82
GSM972325	CIT369	discovery	M	55	3	proximal	N	1	53
GSM972326	CIT370	discovery	F	71	2	distal	Y	0	85
GSM972327	CIT371	discovery	M	60	2	proximal	N	0	83
GSM972328	CIT372	discovery	M	74	3	distal	Y	1	78
GSM972329	CIT373	discovery	M	61	2	distal	N	0	78
GSM972330	CIT374	discovery	F	79	2	proximal	N	0	86
GSM972331	CIT375	discovery	M	79	2	distal	N	0	75
GSM972332	CIT376	discovery	F	72	2	distal	N	0	87
GSM972333	CIT377	discovery	M	49	2	distal	Y	0	80
GSM972334	CIT378	discovery	F	79	3	proximal	Y	0	77
GSM972335	CIT379	discovery	M	73	1	distal	N	0	46
GSM972336	CIT380	discovery	M	63	3	distal	Y	0	50
GSM972337	CIT381	discovery	F	80	3	proximal	N	0	41
GSM972338	CIT382	discovery	M	69	2	distal	Y	0	74
GSM972339	CIT383	discovery	M	67	3	proximal	Y	0	76
GSM972340	CIT384	discovery	M	75	2	distal	N	1	48
GSM972341	CIT385	discovery	F	89	3	distal	N	0	69
GSM972342	CIT386	discovery	M	78	1	distal	N	0	28
GSM972343	CIT387	discovery	M	86	2	proximal	N	0	52
GSM972344	CIT388	discovery	F	70	2	distal	N	0	75
GSM972345	CIT389	discovery	M	83	3	proximal	N	1	41
GSM972346	CIT390	discovery	F	82	3	distal	N	0	72
GSM972347	CIT391	discovery	F	73	2	distal	N	0	7
GSM972348	CIT392	discovery	M	60	2	distal	Y	0	62
GSM972349	CIT393	discovery	F	79	3	proximal	Y	0	5
GSM972350	CIT394	discovery	F	84	3	distal	N	NA	9
GSM972351	CIT395	discovery	M	71	2	distal	N	0	24
GSM972352	CIT396	discovery	M	66	3	distal	Y	1	74
GSM972353	CIT397	discovery	F	46	2	proximal	Y	0	133
GSM972354	CIT398	discovery	F	68	3	proximal	N	1	23
GSM972355	CIT399	discovery	M	72	2	distal	Y	1	17
GSM972356	CIT400	discovery	F	73	2	distal	N	NA	53
GSM972357	CIT401	discovery	F	88	2	distal	N	0	42
GSM972358	CIT402	discovery	F	53	2	distal	Y	0	81
GSM972359	CIT403	discovery	F	56	2	proximal	Y	1	12
GSM972360	CIT404	discovery	F	54	3	distal	Y	0	141
GSM972361	CIT405	discovery	F	72	3	distal	Y	1	18
GSM972362	CIT406	discovery	M	50	3	proximal	Y	0	98
GSM972363	CIT407	discovery	F	68	3	distal	Y	0	140
GSM972364	CIT408	discovery	F	71	3	proximal	Y	0	103
GSM972365	CIT409	discovery	F	59	3	proximal	Y	0	47
GSM972366	CIT410	discovery	M	50	3	proximal	Y	1	14
GSM972367	CIT411	discovery	M	72	3	distal	Y	0	95
GSM972368	CIT412	discovery	F	70	3	distal	Y	0	92
GSM972369	CIT413	discovery	M	58	3	distal	Y	1	18
GSM972370	CIT414	discovery	F	73	3	distal	Y	1	32
GSM972371	CIT415	discovery	M	47	3	proximal	Y	0	81
GSM972372	CIT416	discovery	M	59	3	proximal	Y	1	33
GSM972373	CIT417	discovery	M	66	3	proximal	Y	1	37
GSM972374	CIT418	discovery	M	65	3	distal	Y	0	90
GSM972375	CIT419	discovery	F	46	3	proximal	Y	0	117
GSM972376	CIT420	discovery	F	73	3	distal	Y	0	87
GSM972377	CIT421	discovery	F	59	3	distal	Y	0	82
GSM972378	CIT422	discovery	M	78	3	proximal	Y	0	86
GSM972379	CIT423	discovery	F	63	3	distal	Y	0	95
GSM972380	CIT424	discovery	F	64	3	proximal	Y	1	6
GSM972381	CIT425	discovery	M	63	2	distal	Y	1	27
GSM972382	CIT426	discovery	M	58	2	proximal	N	1	37
GSM972383	CIT427	discovery	F	70	2	distal	N	0	92
GSM972384	CIT428	discovery	M	61	2	distal	N	0	106
GSM972385	CIT429	discovery	M	70	2	distal	N	0	63
GSM972386	CIT430	discovery	F	77	2	proximal	N	0	90
GSM972387	CIT431	discovery	M	62	2	distal	N	1	24
GSM972388	CIT432	discovery	F	75	2	distal	N	0	83
GSM972389	CIT433	discovery	M	77	2	proximal	N	0	93
GSM972390	CIT434	discovery	M	87	3	proximal	N	1	6
GSM972391	CIT435	discovery	M	68	2	proximal	N	1	43
GSM972392	CIT436	discovery	F	75	2	proximal	N	1	21
GSM972393	CIT437	discovery	M	76	2	proximal	N	1	5
GSM972394	CIT438	discovery	M	81	3	distal	N	1	6
GSM972395	CIT439	discovery	M	64	3	distal	Y	0	147
GSM972396	CIT440	discovery	M	72	2	proximal	N	0	107
GSM972397	CIT441	discovery	F	83	2	distal	N	0	105
GSM972398	CIT442	discovery	M	65	2	distal	N	0	64
GSM972399	CIT443	discovery	F	54	3	distal	N	0	90
GSM972400	CIT444	validation	F	67.8	4	distal	Y	1	8
GSM972401	CIT445	validation	M	69	2	proximal	N	0	0
GSM972402	CIT446	validation	M	71	2	proximal	Y	1	0
GSM972403	CIT447	validation	F	70	2	proximal	N	0	56
GSM972404	CIT448	validation	M	68	2	distal	N	0	48
GSM972405	CIT449	validation	F	70	2	distal	N	0	79
GSM972406	CIT450	validation	F	66	2	distal	N	0	106
GSM972407	CIT451	validation	F	42	2	distal	Y	0	132
GSM972408	CIT452	validation	M	66	2	distal	Y	0	32
GSM972409	CIT453	validation	F	72	2	distal	N	0	104
GSM972410	CIT454	validation	F	68	2	distal	N	0	91
GSM972411	CIT455	validation	F	48	3	distal	Y	0	125
GSM972412	CIT456	validation	M	78	3	proximal	Y	1	5
GSM972413	CIT457	validation	M	66	3	distal	Y	1	16
GSM972414	CIT458	validation	F	52	2	distal	N	0	53
GSM972415	CIT459	validation	M	69	3	distal	Y	1	8
GSM972416	CIT460	validation	M	49	2	distal	Y	1	5
GSM972417	CIT461	validation	M	59	2	distal	Y	0	146
GSM972418	CIT462	validation	M	64	2	distal	N	0	70
GSM972419	CIT463	validation	F	85	3	distal	N	1	30
GSM972420	CIT464	validation	M	83	3	proximal	N	1	6
GSM972421	CIT465	validation	M	66	3	distal	N	1	22
GSM972422	CIT466	validation	M	74	2	proximal	N	1	13
GSM972423	CIT467	validation	F	52	2	distal	Y	1	13
GSM972424	CIT468	validation	M	70	2	distal	Y	0	104
GSM972425	CIT469	validation	F	72	3	proximal	Y	0	59
GSM972426	CIT470	validation	M	49	2	proximal	Y	0	81
GSM972427	CIT471	validation	M	63	2	distal	N	0	53
GSM972428	CIT472	validation	M	62	3	distal	Y	0	55
GSM972429	CIT473	validation	M	64	3	distal	Y	0	62
GSM972430	CIT474	validation	F	43	2	proximal	Y	0	53
GSM972431	CIT475	validation	M	59	3	proximal	Y	0	54
GSM972432	CIT476	validation	M	71	3	distal	Y	1	19
GSM972433	CIT477	validation	M	85	3	distal	N	1	3
GSM972434	CIT478	validation	M	70	2	distal	N	1	19
GSM972435	CIT479	validation	M	71	3	distal	Y	1	14
GSM972436	CIT480	validation	M	81	2	distal	N	1	2
GSM972437	CIT481	validation	F	48	4	distal	NA	1	0
GSM972438	CIT482	validation	M	44	4	proximal	NA	1	0
GSM972439	CIT483	validation	M	65	4	distal	NA	1	0
GSM972440	CIT484	validation	M	50	2	distal	Y	0	52
GSM972441	CIT485	validation	F	49	4	distal	NA	1	0
GSM972442	CIT486	validation	F	54	4	distal	NA	1	0
GSM972443	CIT487	validation	M	49	2	distal	N	0	48
GSM972444	CIT488	validation	M	73	3	proximal	Y	1	5
GSM972445	CIT489	validation	M	48	2	proximal	N	0	35
GSM972446	CIT490	validation	M	67	3	proximal	NA	NA	NA
GSM972447	CIT491	validation	M	71	2	proximal	N	0	31
GSM972448	CIT492	validation	F	74	2	proximal	N	NA	NA
GSM972449	CIT493	validation	F	51	3	proximal	Y	1	19
GSM972450	CIT494	validation	M	80	2	distal	N	1	19
GSM972451	CIT495	validation	M	58	2	distal	N	0	97
GSM972452	CIT496	validation	F	75	3	proximal	Y	0	99
GSM972453	CIT497	validation	F	51	3	proximal	Y	0	100
GSM972454	CIT498	validation	M	62	1	distal	N	0	75
GSM972455	CIT499	validation	F	89	3	proximal	N	0	74
GSM972456	CIT500	validation	F	82	2	distal	N	0	0
GSM972457	CIT501	validation	F	74	3	distal	Y	1	34
GSM972458	CIT502	validation	M	65	2	proximal	N	0	17
GSM972459	CIT503	validation	M	80	2	proximal	N	0	12
GSM972460	CIT504	validation	F	70	2	distal	Y	0	96
GSM972461	CIT505	validation	M	56	2	distal	N	0	96
GSM972462	CIT506	validation	M	72	1	distal	N	0	88
GSM972463	CIT507	validation	M	67	3	proximal	N	NA	NA
GSM972464	CIT508	validation	F	76	1	distal	N	0	86
GSM972465	CIT509	validation	M	73	2	proximal	N	0	84
GSM972466	CIT510	validation	F	73	3	proximal	Y	0	75
GSM972467	CIT511	validation	M	54	3	distal	Y	0	72
GSM972468	CIT512	validation	M	73	2	distal	N	0	24
GSM972469	CIT513	validation	M	69	1	distal	N	0	86
GSM972470	CIT514	validation	M	50	2	proximal	Y	0	85
GSM972471	CIT515	validation	F	73	1	proximal	N	NA	NA
GSM972472	CIT516	validation	M	58	2	proximal	Y	0	80
GSM972473	CIT517	validation	M	67	2	distal	N	1	45
GSM972474	CIT518	validation	F	49	3	distal	Y	1	9
GSM972475	CIT519	validation	F	68	2	distal	N	0	87
GSM972476	CIT520	validation	M	61	3	distal	Y	0	64
GSM972477	CIT521	validation	M	75	2	proximal	N	0	81
GSM972478	CIT522	validation	M	80	2	distal	N	0	69
GSM972479	CIT523	validation	M	79	3	proximal	N	0	3
GSM972480	CIT524	validation	M	78	2	proximal	N	0	69
GSM972481	CIT525	validation	M	67	3	distal	Y	0	65
GSM972482	CIT526	validation	F	90	2	proximal	N	0	42
GSM972483	CIT527	validation	F	80	2	distal	N	1	23
GSM972484	CIT528	validation	M	68	2	distal	Y	0	76
GSM972485	CIT529	validation	M	69	2	proximal	N	0	75
GSM972486	CIT530	validation	M	87	2	proximal	N	0	33
GSM972487	CIT531	validation	M	84	2	distal	N	0	67
GSM972488	CIT532	validation	M	65	2	proximal	N	0	49
GSM972489	CIT533	validation	F	77	2	proximal	N	0	74
GSM972490	CIT534	validation	M	67	2	distal	N	0	74
GSM972491	CIT535	validation	M	74	2	distal	N	0	70
GSM972492	CIT536	validation	M	69	1	proximal	N	0	68
GSM972493	CIT537	validation	F	89	2	proximal	N	0	59
GSM972494	CIT538	validation	F	43	1	distal	N	0	57
GSM972495	CIT539	validation	F	69	3	proximal	Y	1	18
GSM972496	CIT540	validation	F	65	1	distal	N	0	142
GSM972497	CIT541	validation	F	77	3	distal	N	0	1
GSM972498	CIT542	validation	F	50	3	distal	N	1	19
GSM972499	CIT543	validation	M	82	3	proximal	Y	0	72
GSM972500	CIT544	validation	F	74	2	proximal	N	NA	NA
GSM972501	CIT545	validation	F	76	3	distal	N	0	106
GSM972502	CIT546	validation	M	69	2	distal	N	0	131
GSM972503	CIT547	validation	F	42	2	distal	Y	0	146
GSM972504	CIT548	validation	M	80	3	distal	N	1	24
GSM972505	CIT549	validation	M	69	2	distal	N	0	144
GSM972506	CIT550	validation	M	68	2	distal	N	0	141
GSM972507	CIT551	validation	F	83	3	proximal	N	0	42
GSM972508	CIT552	validation	F	69	1	distal	N	0	134
GSM972509	CIT553	validation	F	73	1	distal	N	0	14
GSM972510	CIT554	validation	M	89	2	distal	N	0	86
GSM972511	CIT555	validation	M	75	3	proximal	Y	0	47
GSM972512	CIT556	validation	M	62	3	proximal	Y	1	4
GSM972513	CIT557	validation	M	85	3	proximal	N	1	13
GSM972514	CIT558	validation	F	79	3	distal	Y	NA	NA
GSM972515	CIT559	validation	F	72	2	distal	N	0	118
GSM972516	CIT560	validation	M	82	2	distal	N	0	66
GSM972517	CIT561	validation	F	88	2	distal	N	1	32
GSM972518	CIT562	validation	F	82	3	proximal	N	1	15
GSM972519	CIT563	validation	M	58	2	distal	N	1	11
GSM972520	CIT564	validation	M	76	3	distal	Y	0	62
GSM972521	CIT565	validation	F	90	2	proximal	N	0	76
GSM972522	CIT566	validation	F	53	2	proximal	Y	0	99

## Sheet: GSE14333
Table S1. Clinicopathological features of patients in GSE39582, GSE1433, GSE33113, GSE17538 and GSE37892.
sample	Location	DukesStage	Age_Diag	Gender	DFS_Time	DFS_Cens	AdjXRT	AdjCTX
GSM358341	Right	A	78	M	3.64	1	N	N
GSM358342	Rectum	A	53	F	14.53	0	N	N
GSM358343	Left	A	80	F	16.47	1	N	N
GSM358344	Left	A	58	M	19.75	1	N	N
GSM358345	Left	A	81	M	20.02	1	N	N
GSM358346	Right	A	57	M	23.96	1	N	N
GSM358347	Left	A	63	F	27.02	0	N	N
GSM358348	Left	A	51	M	28.96	1	N	Y
GSM358349	Right	A	86	F	43.79	1	N	N
GSM358350	Right	A	76	M	52.24	1	N	N
GSM358351	Right	A	74	F	55.13	1	N	N
GSM358352	Right	A	55	M	57.79	1	N	N
GSM358353	Left	A	50	M	59.53	1	N	Y
GSM358354	Right	A	87	F	64.1	1	N	N
GSM358355	Left	A	61	F	64.37	1	N	N
GSM358356	Right	A	88	M	65.88	1	N	N
GSM358357	Left	A	68	F	67.19	1	N	N
GSM358358	Rectum	A	78	F	67.82	1	N	N
GSM358359	Rectum	A	61	M	68.51	1	N	N
GSM358360	Right	A	82	M	76.07	1	N	N
GSM358361	Left	A	66	M	82.29	1	N	N
GSM358362	Right	A	62	M	83.6	1	N	N
GSM358363	Rectum	A	70	M	83.73	1	N	N
GSM358364	Rectum	A	66	M	84.13	1	N	N
GSM358365	Left	A	63	M	109.21	1	N	N
GSM358366	Left	A	56	F	119.21	1	N	N
GSM358367	Left	A	63	M	122.72	1	N	N
GSM358368	Right	A	73	M	142.55	1	N	N
GSM358369	Right	A	75	M	NA	NA	N	N
GSM358370	Rectum	A	67	F	22.8	1	N	N
GSM358371	Left	A	67	F	14.4	1	N	N
GSM358372	Left	A	60	M	NA	NA	N	N
GSM358373	Rectum	A	74	M	54.4	1	N	N
GSM358374	Right	A	47	F	64.5	1	N	N
GSM358375	Right	A	73	M	1.8	1	N	N
GSM358376	Right	A	63	F	42	1	N	N
GSM358377	Right	A	77	F	56.5	1	N	N
GSM358378	Left	A	74	M	36.3	1	N	N
GSM358379	Left	A	75	M	NA	NA	N	N
GSM358380	Left	A	57	M	44.2	1	N	N
GSM358381	Colon	A	65	F	52.1	1	N	N
GSM358382	Right	A	76	F	30	1	N	N
GSM358383	Left	A	58	F	43.9	1	N	N
GSM358384	Rectum	A	64	F	80.8	1	N	N
GSM358385	Left	B	40	F	2.26	1	N	N
GSM358386	Left	B	30	M	6.01	0	N	N
GSM358387	Rectum	B	54	M	9.96	0	Y	Y
GSM358388	Right	B	54	F	14.13	0	N	N
GSM358389	Rectum	B	83	M	14.26	0	N	N
GSM358390	Left	B	54	M	15.05	1	N	N
GSM358391	Left	B	73	M	15.71	1	N	N
GSM358392	Right	B	38	F	17.95	1	N	Y
GSM358393	Right	B	68	M	18.18	1	N	N
GSM358394	Left	B	80	M	19.36	0	N	N
GSM358395	Right	B	78	F	22.02	1	N	Y
GSM358396	Left	B	65	F	22.38	0	Y	Y
GSM358397	Left	B	65	F	22.38	0	Y	Y
GSM358398	Right	B	66	F	24.19	1	N	N
GSM358399	Left	B	56	F	25.21	0	Y	Y
GSM358400	Right	B	71	M	25.24	1	N	N
GSM358401	Left	B	78	M	25.61	1	Y	Y
GSM358402	Left	B	79	F	26.53	1	N	N
GSM358403	Right	B	71	M	26.66	1	N	N
GSM358404	Right	B	66	M	26.82	1	N	N
GSM358405	Right	B	52	F	27.15	1	N	N
GSM358406	Left	B	51	F	27.64	0	Y	Y
GSM358407	Right	B	84	F	28.63	1	N	N
GSM358408	Left	B	89	F	28.86	1	N	N
GSM358409	Right	B	64	F	29.22	1	N	N
GSM358410	Right	B	86	F	31.06	1	N	N
GSM358411	Left	B	51	M	33.2	1	N	N
GSM358412	Right	B	69	M	33.69	1	N	N
GSM358413	Left	B	60	M	35.9	1	N	N
GSM358414	Right	B	76	F	36.75	1	N	Y
GSM358415	Right	B	75	F	37.31	0	N	Y
GSM358416	Left	B	71	M	37.31	1	N	N
GSM358417	Right	B	59	F	39.25	1	N	Y
GSM358418	Left	B	58	M	44.97	1	N	N
GSM358419	Left	B	48	F	46.71	1	N	Y
GSM358420	Left	B	56	M	47.86	1	N	Y
GSM358421	Right	B	71	M	49.84	1	N	N
GSM358422	Left	B	65	F	52.14	1	N	N
GSM358423	Right	B	76	F	52.5	1	N	N
GSM358424	Right	B	77	F	55.33	1	N	N
GSM358425	Left	B	74	F	55.92	1	N	N
GSM358426	Left	B	75	M	58.02	1	N	N
GSM358427	Right	B	74	F	59.6	1	N	N
GSM358428	Right	B	67	M	59.96	1	N	N
GSM358429	Left	B	76	M	63.25	1	N	Y
GSM358430	Right	B	49	M	64.86	1	Y	Y
GSM358431	Left	B	83	F	70.65	1	N	N
GSM358432	Left	B	73	M	76.04	1	N	N
GSM358433	Right	B	57	F	79.13	1	N	Y
GSM358434	Right	B	86	F	80.25	1	N	N
GSM358435	Left	B	71	F	85.28	1	N	N
GSM358436	Left	B	74	F	86.43	1	N	N
GSM358437	Right	B	74	M	88.99	1	N	Y
GSM358438	Rectum	B	41	M	93.66	0	N	N
GSM358439	Left	B	70	M	106.94	1	N	N
GSM358440	Left	B	43	F	110.79	1	N	N
GSM358441	Rectum	B	74	F	118.58	1	Y	Y
GSM358442	Right	B	92	F	12.1	1	N	N
GSM358443	Right	B	74	F	29.6	1	N	N
GSM358444	Rectum	B	82	M	37	1	N	N
GSM358445	Right	B	60	M	28.5	1	N	N
GSM358446	Right	B	82	M	56.3	1	N	N
GSM358447	Right	B	53	M	47.4	1	N	Y
GSM358448	Right	B	92	M	13.5	1	N	N
GSM358449	Left	B	72	M	56.8	1	N	N
GSM358450	Left	B	70	M	52.8	1	N	N
GSM358451	Right	B	68	F	45.3	1	N	N
GSM358452	Rectum	B	61	M	55.7	1	N	N
GSM358453	Right	B	62	M	40	1	N	N
GSM358454	Right	B	78	M	14.2	0	N	N
GSM358455	Right	B	80	M	4.1	1	N	N
GSM358456	Left	B	30	F	59.5	1	N	N
GSM358457	Right	B	79	F	42.9	1	N	N
GSM358458	Right	B	54	F	32.6	0	N	N
GSM358459	Right	B	44	M	31.3	1	N	N
GSM358460	Right	B	66	F	33.9	1	N	N
GSM358461	Left	B	64	M	47.7	1	N	N
GSM358462	Rectum	B	72	M	38.2	1	N	N
GSM358463	Left	B	63	F	44.4	1	N	N
GSM358464	Rectum	B	66	M	44.8	1	N	N
GSM358465	Rectum	B	63	M	57	1	N	N
GSM358466	Rectum	B	78	M	40.4	1	N	N
GSM358467	Left	B	74	M	5.2	1	N	N
GSM358468	Rectum	B	64.6	M	11.6	1	N	N
GSM358469	Right	B	53	F	58.4	1	N	Y
GSM358470	Right	B	78	F	36.2	1	N	N
GSM358471	Colon	B	78	F	45.4	1	N	N
GSM358472	Left	B	70	M	50.9	1	N	N
GSM358473	Right	B	81	F	55.9	1	N	N
GSM358474	Rectum	B	75	M	14.3	0	Y	Y
GSM358475	Left	B	63	F	33.8	1	N	N
GSM358476	Left	B	63	M	38	1	N	N
GSM358477	Right	B	48	F	74.2	1	N	Y
GSM358478	Right	B	72	M	84.9	1	N	N
GSM358479	Right	C	54	M	0.92	1	N	N
GSM358480	Right	C	71	F	1.57	0	N	Y
GSM358481	Right	C	83	F	3.32	0	N	N
GSM358482	Right	C	78	F	4.24	1	N	Y
GSM358483	Right	C	62	F	5.22	1	N	Y
GSM358484	Right	C	74	M	5.35	0	N	N
GSM358485	Right	C	38	M	8.21	0	Y	Y
GSM358486	Left	C	67	F	8.31	0	Y	Y
GSM358487	Left	C	51	F	8.58	0	N	Y
GSM358488	Left	C	75	M	9.56	0	N	Y
GSM358489	Left	C	46	M	11.9	0	Y	N
GSM358490	Right	C	60	M	14.72	0	N	Y
GSM358491	Left	C	53	F	16.07	0	N	N
GSM358492	Rectum	C	50	F	18.93	0	N	N
GSM358493	Left	C	61	F	18.96	1	Y	Y
GSM358494	Right	C	81	F	19.98	1	N	Y
GSM358495	Right	C	63	M	20.44	1	N	Y
GSM358496	Left	C	46	M	21.04	0	N	Y
GSM358497	Left	C	53	M	21.27	0	N	Y
GSM358498	Right	C	87	F	22.25	1	N	Y
GSM358499	Left	C	63	M	23.34	0	N	N
GSM358500	Left	C	75	F	24.13	0	N	Y
GSM358501	Left	C	66	M	24.85	0	N	Y
GSM358502	Right	C	78	F	26.26	1	N	N
GSM358503	Right	C	71	F	26.92	1	N	Y
GSM358504	Left	C	58	M	27.58	0	Y	Y
GSM358505	Left	C	90	F	27.74	0	N	N
GSM358506	Left	C	26	M	29.39	0	Y	Y
GSM358507	Right	C	78	F	31.36	1	N	N
GSM358508	Left	C	79	F	31.92	1	N	Y
GSM358509	Right	C	41	M	34.19	0	Y	Y
GSM358510	Right	C	64	F	36.92	0	N	N
GSM358511	Left	C	67	M	36.92	1	N	Y
GSM358512	Right	C	60	F	38.07	1	N	Y
GSM358513	Right	C	73	F	38.72	1	N	Y
GSM358514	Left	C	69	M	41.06	0	Y	Y
GSM358515	Left	C	67	M	44.67	1	N	N
GSM358516	Left	C	46	M	44.74	1	N	Y
GSM358517	Left	C	30	M	47.8	1	Y	Y
GSM358518	Right	C	71	F	49.11	1	N	Y
GSM358519	Left	C	26	M	50.43	1	N	Y
GSM358520	Right	C	67	F	50.59	1	N	Y
GSM358521	Left	C	72	M	52.86	1	N	Y
GSM358522	Left	C	83	F	54.9	1	N	N
GSM358523	Left	C	63	F	58.45	1	N	N
GSM358524	Right	C	87	M	59.07	1	N	Y
GSM358525	Right	C	69	M	59.34	1	N	Y
GSM358526	Left	C	63	M	64.33	1	N	Y
GSM358527	Left	C	62	M	64.93	1	N	Y
GSM358528	Left	C	65	F	65.55	1	N	Y
GSM358529	Right	C	55	M	72.09	1	N	Y
GSM358530	Rectum	C	50	F	74.36	1	Y	Y
GSM358531	Left	C	63	M	74.53	1	N	N
GSM358532	Left	C	60	M	79.46	0	N	N
GSM358533	Rectum	C	71	F	85.61	1	Y	Y
GSM358534	Right	C	74	M	85.84	0	Y	Y
GSM358535	Left	C	46	M	89.62	1	N	Y
GSM358536	Right	C	71	F	95.07	1	N	Y
GSM358537	Right	C	48	F	99.51	1	N	Y
GSM358538	Left	C	39	M	105.17	1	Y	Y
GSM358539	Right	C	64	F	112.33	1	N	N
GSM358540	Rectum	C	75	M	30.9	1	N	Y
GSM358541	Left	C	64	F	24	1	N	Y
GSM358542	Right	C	51	M	31.6	1	N	Y
GSM358543	Right	C	69	M	49.6	1	N	Y
GSM358544	Left	C	69	M	15.2	0	N	Y
GSM358545	Left	C	84	F	24.2	1	N	N
GSM358546	Left	C	59	M	69.1	1	N	Y
GSM358547	Left	C	74	M	68.1	1	N	Y
GSM358548	Right	C	62	M	10.3	0	N	Y
GSM358549	Rectum	C	56	F	59.2	1	N	Y
GSM358550	Rectum	C	73	M	61.4	1	N	N
GSM358551	Right	C	72	F	15	1	N	N
GSM358552	Right	C	60	F	57.8	1	N	Y
GSM358553	Rectum	C	77	F	18.8	1	N	N
GSM358554	Right	C	79	F	4.5	0	N	N
GSM358555	Rectum	C	83	M	38.1	0	N	N
GSM358556	Right	C	69	M	40.4	1	N	Y
GSM358557	Right	C	73	M	5.7	0	N	N
GSM358558	Rectum	C	66	M	10.2	1	N	Y
GSM358559	Right	C	75	M	84.7	1	N	Y
GSM358560	Rectum	C	77	F	16.9	1	N	N
GSM358561	Left	C	49	F	9.5	0	N	Y
GSM358562	Right	C	77	F	68.7	1	N	Y
GSM358563	Right	C	77	M	59.5	1	N	N
GSM358564	Left	C	59	M	18.7	1	N	Y
GSM358565	Left	C	43	M	70.8	1	N	Y
GSM358566	Right	C	82	F	4.44	0	N	N
GSM358567	Right	C	51	M	40	0	N	Y
GSM358568	Left	C	53	F	72.9	0	N	Y
GSM358569	Right	C	81	M	18	0	N	N
GSM358570	Rectum	D	69	M	NA	NA	N	N
GSM358571	Left	D	73	M	NA	NA	Y	Y
GSM358572	Left	D	66	M	NA	NA	N	Y
GSM358573	Left	D	63	F	NA	NA	N	N
GSM358574	Left	D	54	M	NA	NA	N	Y
GSM358575	Right	D	88	M	NA	NA	N	N
GSM358576	Left	D	58	M	NA	NA	N	Y
GSM358577	Left	D	82	F	NA	NA	N	N
GSM358578	Left	D	64	M	NA	NA	N	Y
GSM358579	Left	D	58	F	NA	NA	N	N
GSM358580	Right	D	69	M	NA	NA	N	N
GSM358581	Left	D	51	M	NA	NA	N	Y
GSM358582	Rectum	D	52	F	NA	NA	Y	Y
GSM358583	Right	D	70	F	NA	NA	N	Y
GSM358584	Right	D	72	F	NA	NA	N	N
GSM358585	Right	D	82	F	NA	NA	N	N
GSM358586	Left	D	60	M	NA	NA	N	Y
GSM358587	Rectum	D	57	M	NA	NA	Y	Y
GSM358588	Right	D	52	M	NA	NA	N	Y
GSM358589	Right	D	59	M	NA	NA	N	Y
GSM358590		D	56	M	NA	NA	Y	Y
GSM358591	Left	D	63	M	NA	NA	N	Y
GSM358592	Right	D	65	F	NA	NA	N	Y
GSM358593	Right	D	54	M	NA	NA	N	Y
GSM358594	Right	D	76	M	NA	NA	N	Y
GSM358595	Right	D	58	F	NA	NA	N	Y
GSM358596	Right	D	59	F	NA	NA	N	Y
GSM358597	Right	D	69	F	NA	NA	N	N
GSM358598	Right	D	42	F	NA	NA	N	Y
GSM358599	Rectum	D	78	F	NA	NA	N	Y
GSM358600	Left	D	51	M	NA	NA	N	Y
GSM358601	Right	D	63	M	NA	NA	N	Y
GSM358602	Left	D	66	M	NA	NA	N	Y
GSM358603	Right	D	73	M	NA	NA	N	N
GSM358604	Right	D	62	M	NA	NA	N	Y
GSM358605	Left	D	82	F	NA	NA	N	N
GSM358606	Left	D	76	M	NA	NA	N	Y
GSM358607	Right	D	78	F	NA	NA	N	Y
GSM358608	Right	D	66	F	NA	NA	N	N
GSM358609	Left	D	68	M	NA	NA	N	N
GSM358610	Left	D	47	M	NA	NA	N	Y
GSM358611	Left	D	46	M	NA	NA	N	Y
GSM358612	Left	D	79	M	NA	NA	N	N
GSM358613	Left	D	69	F	NA	NA	N	N
GSM358614	Right	D	54	M	NA	NA	N	N
GSM358615	Left	D	79	M	NA	NA	N	N
GSM358616	Left	D	46	M	NA	NA	N	N
GSM358617	Rectum	D	62	M	NA	NA	N	N
GSM358618	Left	D	67	M	NA	NA	N	N
GSM358619	Rectum	D	65	M	NA	NA	N	N
GSM358620	Left	D	76	F	NA	NA	N	N
GSM358621	Right	D	57	M	NA	NA	N	N
GSM358622	Left	D	81	F	NA	NA	N	N
GSM358623	Rectum	D	84	M	NA	NA	N	N
GSM358624	Rectum	D	59	M	NA	NA	N	N
GSM358625	Left	D	79	M	NA	NA	N	N
GSM358626	Right	D	65	M	NA	NA
GSM358627	Left	D	73.4	M	NA	NA	N	N
GSM358628	Colon	D	59	M	NA	NA	N	N
GSM358629	Right	D	76	F	NA	NA	N	Y
GSM358630	Rectum	D	67	M	NA	NA	N	N

## Sheet: GSE33113
Table S1. Clinicopathological features of patients in GSE39582, GSE1433, GSE33113, GSE17538 and GSE37892.
sample	disease status	tissue	Age	Gender	meta or recurrence within 3 years	time to meta or recurrence
GSM820048	AJCC stage II CRC	primary tumor resection	41,6	m	no	2000
GSM820049	AJCC stage II CRC	primary tumor resection	66,06	m	no	140
GSM820050	AJCC stage II CRC	primary tumor resection	80,19	m	no	62
GSM820051	AJCC stage II CRC	primary tumor resection	87,36	m	yes	832
GSM820052	AJCC stage II CRC	primary tumor resection	60,49	f	no	1175
GSM820053	AJCC stage II CRC	primary tumor resection	76,55	m	no	1541
GSM820054	AJCC stage II CRC	primary tumor resection	61,3	m	no	1613
GSM820055	AJCC stage II CRC	primary tumor resection	82,16	f	no	748
GSM820056	AJCC stage II CRC	primary tumor resection	92,15	f	no	1545
GSM820057	AJCC stage II CRC	primary tumor resection	54,56	f	no	1175
GSM820058	AJCC stage II CRC	primary tumor resection	73,41	f	yes	657
GSM820059	AJCC stage II CRC	primary tumor resection	55,15	m	no	1137
GSM820060	AJCC stage II CRC	primary tumor resection	82,66	f	no	499
GSM820061	AJCC stage II CRC	primary tumor resection	84,4	f	no	1470
GSM820062	AJCC stage II CRC	primary tumor resection	50,11	m	no	1433
GSM820063	AJCC stage II CRC	primary tumor resection	47,7	f	no	2810
GSM820064	AJCC stage II CRC	primary tumor resection	64,9	f	no	2868
GSM820065	AJCC stage II CRC	primary tumor resection	75,49	f	no	1774
GSM820066	AJCC stage II CRC	primary tumor resection	76,2	f	no	1928
GSM820067	AJCC stage II CRC	primary tumor resection	65,7	f	yes	1060
GSM820068	AJCC stage II CRC	primary tumor resection	86,41	f	no	929
GSM820069	AJCC stage II CRC	primary tumor resection	48	m	no	3550
GSM820070	AJCC stage II CRC	primary tumor resection	col01	m	no	1329
GSM820071	AJCC stage II CRC	primary tumor resection	76,22	m	yes	204
GSM820072	AJCC stage II CRC	primary tumor resection	60,11	f	yes	357
GSM820073	AJCC stage II CRC	primary tumor resection	82,02	f	no	994
GSM820074	AJCC stage II CRC	primary tumor resection	79,05	m	no	1413
GSM820075	AJCC stage II CRC	primary tumor resection	67,1	m	no	2157
GSM820076	AJCC stage II CRC	primary tumor resection	71,9	f	no	1977
GSM820077	AJCC stage II CRC	primary tumor resection	64,62	m	no	1807
GSM820078	AJCC stage II CRC	primary tumor resection	95,13	f	no	446
GSM820079	AJCC stage II CRC	primary tumor resection	71,83	f	no	1859
GSM820080	AJCC stage II CRC	primary tumor resection	76,79	f	no	2273
GSM820081	AJCC stage II CRC	primary tumor resection	57,72	m	no	1959
GSM820082	AJCC stage II CRC	primary tumor resection	78,27	m	yes	1278
GSM820083	AJCC stage II CRC	primary tumor resection	75,35	m	yes	269
GSM820084	AJCC stage II CRC	primary tumor resection	83,2	f	no	3555
GSM820085	AJCC stage II CRC	primary tumor resection	57,8	m	no	3599
GSM820086	AJCC stage II CRC	primary tumor resection	90,57	f	no	974
GSM820087	AJCC stage II CRC	primary tumor resection	94,56	m	no	1473
GSM820088	AJCC stage II CRC	primary tumor resection	68,57	f	yes	446
GSM820089	AJCC stage II CRC	primary tumor resection	75,91	m	no	236
GSM820090	AJCC stage II CRC	primary tumor resection	57,26	f	yes	332
GSM820091	AJCC stage II CRC	primary tumor resection	54,07	f	yes	437
GSM820092	AJCC stage II CRC	primary tumor resection	50,81	f	yes	438
GSM820093	AJCC stage II CRC	primary tumor resection	78,78	f	no	1006
GSM820094	AJCC stage II CRC	primary tumor resection	46,44	m	no	803
GSM820095	AJCC stage II CRC	primary tumor resection	74,6	f	no	2414
GSM820096	AJCC stage II CRC	primary tumor resection	68,91	f	no	1174
GSM820097	AJCC stage II CRC	primary tumor resection	34,64	f	yes	391
GSM820098	AJCC stage II CRC	primary tumor resection	79,3	f	no	3065
GSM820099	AJCC stage II CRC	primary tumor resection	78,09	m	no	474
GSM820100	AJCC stage II CRC	primary tumor resection	80,38	f	no	457
GSM820101	AJCC stage II CRC	primary tumor resection	80,57	m	no	1260
GSM820102	AJCC stage II CRC	primary tumor resection	77,12	f	no	54
GSM820103	AJCC stage II CRC	primary tumor resection	63,5	m	no	1983
GSM820104	AJCC stage II CRC	primary tumor resection	77,79	m	no	1667
GSM820105	AJCC stage II CRC	primary tumor resection	57	f	no	2141
GSM820106	AJCC stage II CRC	primary tumor resection	74,06	m	no	1281
GSM820107	AJCC stage II CRC	primary tumor resection	55,21	f	yes	409
GSM820108	AJCC stage II CRC	primary tumor resection	75,72	m	no	56
GSM820109	AJCC stage II CRC	primary tumor resection	77,35	f	no	1640
GSM820110	AJCC stage II CRC	primary tumor resection	80,75	m	no	971
GSM820111	AJCC stage II CRC	primary tumor resection	74,72	m	no	1189
GSM820112	AJCC stage II CRC	primary tumor resection	76,57	f	no	1184
GSM820113	AJCC stage II CRC	primary tumor resection	69,53	f	no	1785
GSM820114	AJCC stage II CRC	primary tumor resection	63,07	m	no	1837
GSM820115	AJCC stage II CRC	primary tumor resection	81,41	m	no	1844
GSM820116	AJCC stage II CRC	primary tumor resection	72,46	m	yes	273
GSM820117	AJCC stage II CRC	primary tumor resection	63,98	m	yes	538
GSM820118	AJCC stage II CRC	primary tumor resection	88,03	f	no	1608
GSM820119	AJCC stage II CRC	primary tumor resection	73,98	f	yes	634
GSM820120	AJCC stage II CRC	primary tumor resection	76,02	f	no	736
GSM820121	AJCC stage II CRC	primary tumor resection	66,91	f	no	1378
GSM820122	AJCC stage II CRC	primary tumor resection	54,05	m	no	1582
GSM820123	AJCC stage II CRC	primary tumor resection	63,89	m	yes	447
GSM820124	AJCC stage II CRC	primary tumor resection	61,5	f	no	1296
GSM820125	AJCC stage II CRC	primary tumor resection	86,06	m	no	893
GSM820126	AJCC stage II CRC	primary tumor resection	84,57	f	no	1219
GSM820127	AJCC stage II CRC	primary tumor resection	85,98	m	yes	200
GSM820128	AJCC stage II CRC	primary tumor resection	71,26	f	no	1319
GSM820129	AJCC stage II CRC	primary tumor resection	87,06	m	no	344
GSM820130	AJCC stage II CRC	primary tumor resection	52,5	m	no	1230
GSM820131	AJCC stage II CRC	primary tumor resection	61,91	m	no	1147
GSM820132	AJCC stage II CRC	primary tumor resection	61,76	m	no	1042
GSM820133	AJCC stage II CRC	primary tumor resection	48,82	m	no	1094
GSM820134	AJCC stage II CRC	primary tumor resection	68,84	f	no	1061
GSM820135	AJCC stage II CRC	primary tumor resection	81,42	f	na	50
GSM820136	AJCC stage II CRC	primary tumor resection	77,76	f	no	1431
GSM820137	AJCC stage II CRC	primary tumor resection	49,23	f	no	1428
GSM1100477	AJCC stage II CRC	normal colon mucosa	matching tumor sample: col015
GSM1100478	AJCC stage II CRC	normal colon mucosa	matching tumor sample: col006
GSM1100479	AJCC stage II CRC	normal colon mucosa
GSM1100480	AJCC stage II CRC	normal colon mucosa
GSM1100481	AJCC stage II CRC	normal colon mucosa	matching tumor sample: col004
GSM1100482	AJCC stage II CRC	normal colon mucosa	matching tumor sample: col026

## Sheet: GSE17538
Table S2. Clinicopathological features of patients in GSE39582, GSE1433, GSE33113, GSE17538 and GSE37892.
Sample_ID	!Sample_source_name_ch1	Age	gender	!Sample_characteristics_ch1	AJCC stage	!Sample_characteristics_ch1	OS_S	dss_s	dfs_s	OS	dss	dfs
GSM437093	Moffitt Cancer Center	73	male	ethnicity: caucasian	1	2 - Moderately differentiated (MD)	0	0	0	142.55	142.55	142.55
GSM437094	Moffitt Cancer Center	63	male	ethnicity: caucasian	1	1 - Well differentiated (WD)	0	0	0	122.72	122.72	122.72
GSM437095	Moffitt Cancer Center	51	male	ethnicity: other (not caucasian, black, or hispanic)	1	2 - Moderately differentiated (MD)	1	0	0	28.96	28.96	28.96
GSM437096	Moffitt Cancer Center	56	female	ethnicity: caucasian	1	1 - Well differentiated (WD)	0	0	0	119.21	119.21	119.21
GSM437097	Moffitt Cancer Center	50	male	ethnicity: caucasian	1	2 - Moderately differentiated (MD)	0	0	0	59.53	59.53	59.53
GSM437098	Moffitt Cancer Center	63	female	ethnicity: other (not caucasian, black, or hispanic)	1	2 - Moderately differentiated (MD)	1	1	1	68.81	68.81	27.02
GSM437099	Moffitt Cancer Center	66	male	ethnicity: caucasian	1	1 - Well differentiated (WD)	0	0	0	82.29	82.29	82.29
GSM437100	Moffitt Cancer Center	63	male	ethnicity: caucasian	1	2 - Moderately differentiated (MD)	0	0	0	110.82	110.82	109.21
GSM437101	Moffitt Cancer Center	88	male	ethnicity: caucasian	1	2 - Moderately differentiated (MD)	1	0	0	65.88	65.88	65.88
GSM437102	Moffitt Cancer Center	66	male	ethnicity: caucasian	1	2 - Moderately differentiated (MD)	0	0	0	84.13	84.13	84.13
GSM437103	Moffitt Cancer Center	80	female	ethnicity: caucasian	1	2 - Moderately differentiated (MD)	1	0	0	16.47	16.47	16.47
GSM437104	Moffitt Cancer Center	62	male	ethnicity: caucasian	1	2 - Moderately differentiated (MD)	0	0	0	89.75	89.75	83.6
GSM437105	Moffitt Cancer Center	82	male	ethnicity: other (not caucasian, black, or hispanic)	1	2 - Moderately differentiated (MD)	0	0	0	76.07	76.07	76.07
GSM437106	Moffitt Cancer Center	78	female	ethnicity: caucasian	1	2 - Moderately differentiated (MD)	0	0	0	67.82	67.82	67.82
GSM437107	Moffitt Cancer Center	76	male	ethnicity: caucasian	1	1 - Well differentiated (WD)	0	0	0	52.24	52.24	52.24
GSM437108	Moffitt Cancer Center	87	female	ethnicity: caucasian	1	2 - Moderately differentiated (MD)	0	0	0	64.1	64.1	64.1
GSM437109	Moffitt Cancer Center	74	female	ethnicity: caucasian	1	2 - Moderately differentiated (MD)	0	0	0	55.13	55.13	55.13
GSM437110	Moffitt Cancer Center	55	male	ethnicity: caucasian	1	2 - Moderately differentiated (MD)	0	0	0	57.79	57.79	57.79
GSM437111	Moffitt Cancer Center	71	male	ethnicity: caucasian	1	2 - Moderately differentiated (MD)	0	0	0	50.1	50.1	50.1
GSM437112	Moffitt Cancer Center	86	female	ethnicity: caucasian	1	2 - Moderately differentiated (MD)	0	0	0	43.79	43.79	43.79
GSM437113	Moffitt Cancer Center	58	male	ethnicity: caucasian	1	2 - Moderately differentiated (MD)	0	0	0	30.27	30.27	19.75
GSM437114	Moffitt Cancer Center	78	male	ethnicity: other (not caucasian, black, or hispanic)	1	2 - Moderately differentiated (MD)	0	0	0	3.64	3.64	3.64
GSM437115	Moffitt Cancer Center	57	male	ethnicity: caucasian	1	1 - Well differentiated (WD)	0	0	0	36.59	36.59	23.96
GSM437116	Moffitt Cancer Center	81	male	ethnicity: caucasian	1	2 - Moderately differentiated (MD)	0	0	0	20.02	20.02	20.02
GSM437117	Moffitt Cancer Center	74	female	ethnicity: caucasian	2	2 - Moderately differentiated (MD)	0	0	0	118.58	118.58	118.58
GSM437118	Moffitt Cancer Center	77	female	ethnicity: caucasian	2	3 - Poorly differentiated (PD)	0	0	0	55.33	55.33	55.33
GSM437119	Moffitt Cancer Center	41	male	ethnicity: hispanic	2	2 - Moderately differentiated (MD)	1	1	1	134.86	134.86	93.66
GSM437120	Moffitt Cancer Center	43	female	ethnicity: caucasian	2	2 - Moderately differentiated (MD)	0	0	0	127.29	127.29	110.79
GSM437121	Moffitt Cancer Center	51	female	ethnicity: caucasian	2	2 - Moderately differentiated (MD)	0	0	1	120.62	120.62	27.64
GSM437122	Moffitt Cancer Center	70	male	ethnicity: black	2	2 - Moderately differentiated (MD)	0	0	0	106.94	106.94	106.94
GSM437123	Moffitt Cancer Center	78	female	ethnicity: caucasian	2	2 - Moderately differentiated (MD)	1	1	NA	11.7	11.7	0
GSM437124	Moffitt Cancer Center	80	male	ethnicity: caucasian	2	2 - Moderately differentiated (MD)	1	1	1	28.79	28.79	19.36
GSM437125	Moffitt Cancer Center	66	male	ethnicity: caucasian	2	2 - Moderately differentiated (MD)	1	0	0	26.82	26.82	26.82
GSM437126	Moffitt Cancer Center	76	female	ethnicity: caucasian	2	2 - Moderately differentiated (MD)	1	1	0	52.5	52.5	52.5
GSM437127	Moffitt Cancer Center	58	female	ethnicity: caucasian	2	3 - Poorly differentiated (PD)	1	1	1	24.03	24.03	9.05
GSM437128	Moffitt Cancer Center	74	male	ethnicity: caucasian	2	2 - Moderately differentiated (MD)	0	0	0	88.99	88.99	88.99
GSM437129	Moffitt Cancer Center	49	male	ethnicity: caucasian	2	2 - Moderately differentiated (MD)	0	0	0	102.44	102.44	64.86
GSM437130	Moffitt Cancer Center	54	female	ethnicity: other (not caucasian, black, or hispanic)	2	2 - Moderately differentiated (MD)	1	1	1	33.73	33.73	14.13
GSM437131	Moffitt Cancer Center	71	female	ethnicity: caucasian	2	2 - Moderately differentiated (MD)	0	0	0	85.28	85.28	85.28
GSM437132	Moffitt Cancer Center	79	female	ethnicity: caucasian	2	2 - Moderately differentiated (MD)	0	0	0	26.53	26.53	26.53
GSM437133	Moffitt Cancer Center	75	female	ethnicity: caucasian	2	1 - Well differentiated (WD)	1	1	1	37.31	37.31	37.31
GSM437134	Moffitt Cancer Center	74	female	ethnicity: caucasian	2	2 - Moderately differentiated (MD)	0	0	0	86.43	86.43	86.43
GSM437135	Moffitt Cancer Center	74	female	ethnicity: caucasian	2	2 - Moderately differentiated (MD)	0	0	0	55.92	55.92	55.92
GSM437136	Moffitt Cancer Center	83	female	ethnicity: caucasian	2	2 - Moderately differentiated (MD)	0	0	0	70.65	70.65	70.65
GSM437137	Moffitt Cancer Center	73	male	ethnicity: caucasian	2	2 - Moderately differentiated (MD)	0	0	0	76.04	76.04	76.04
GSM437138	Moffitt Cancer Center	57	female	ethnicity: caucasian	2	1 - Well differentiated (WD)	0	0	0	79.13	79.13	79.13
GSM437139	Moffitt Cancer Center	65	female	ethnicity: caucasian	2	2 - Moderately differentiated (MD)	0	0	1	83.99	83.99	22.38
GSM437140	Moffitt Cancer Center	86	female	ethnicity: caucasian	2	2 - Moderately differentiated (MD)	0	0	0	80.25	80.25	80.25
GSM437141	Moffitt Cancer Center	89	female	ethnicity: caucasian	2	1 - Well differentiated (WD)	0	0	0	40.6	40.6	28.86
GSM437142	Moffitt Cancer Center	56	female	ethnicity: caucasian	2	3 - Poorly differentiated (PD)	0	0	1	95.37	95.37	25.21
GSM437143	Moffitt Cancer Center	86	female	ethnicity: caucasian	2	3 - Poorly differentiated (PD)	1	1	1	31.06	31.06	31.06
GSM437144	Moffitt Cancer Center	71	male	ethnicity: caucasian	2	2 - Moderately differentiated (MD)	1	0	0	37.31	37.31	37.31
GSM437145	Moffitt Cancer Center	78	female	ethnicity: caucasian	2	2 - Moderately differentiated (MD)	1	1	1	22.02	22.02	22.02
GSM437146	Moffitt Cancer Center	76	male	ethnicity: caucasian	2	2 - Moderately differentiated (MD)	0	0	0	63.25	63.25	63.25
GSM437147	Moffitt Cancer Center	66	female	ethnicity: caucasian	2	3 - Poorly differentiated (PD)	0	0	0	34.09	34.09	24.19
GSM437148	Moffitt Cancer Center	65	female	ethnicity: caucasian	2	2 - Moderately differentiated (MD)	0	0	0	52.14	52.14	52.14
GSM437149	Moffitt Cancer Center	74	female	ethnicity: other (not caucasian, black, or hispanic)	2	2 - Moderately differentiated (MD)	0	0	0	66.04	66.04	59.6
GSM437150	Moffitt Cancer Center	67	male	ethnicity: caucasian	2	1 - Well differentiated (WD)	0	0	0	59.96	59.96	59.96
GSM437151	Moffitt Cancer Center	56	male	ethnicity: caucasian	2	2 - Moderately differentiated (MD)	0	0	0	47.86	47.86	47.86
GSM437152	Moffitt Cancer Center	48	female	ethnicity: caucasian	2	2 - Moderately differentiated (MD)	0	0	0	58.45	58.45	46.71
GSM437153	Moffitt Cancer Center	68	male	ethnicity: other (not caucasian, black, or hispanic)	2	2 - Moderately differentiated (MD)	0	0	0	45.99	45.99	45.99
GSM437154	Moffitt Cancer Center	71	male	ethnicity: caucasian	2	2 - Moderately differentiated (MD)	0	0	0	60.42	60.42	49.84
GSM437155	Moffitt Cancer Center	38	female	ethnicity: caucasian	2	2 - Moderately differentiated (MD)	0	0	0	37.67	37.67	17.95
GSM437156	Moffitt Cancer Center	73	male	ethnicity: caucasian	2	2 - Moderately differentiated (MD)	0	0	0	15.71	15.71	15.71
GSM437157	Moffitt Cancer Center	59	female	ethnicity: caucasian	2	3 - Poorly differentiated (PD)	0	0	0	39.25	39.25	39.25
GSM437158	Moffitt Cancer Center	76	female	ethnicity: caucasian	2	2 - Moderately differentiated (MD)	0	0	0	49.87	49.87	36.75
GSM437159	Moffitt Cancer Center	71	male	ethnicity: caucasian	2	2 - Moderately differentiated (MD)	0	0	0	25.24	25.24	25.24
GSM437160	Moffitt Cancer Center	58	male	ethnicity: caucasian	2	2 - Moderately differentiated (MD)	0	0	0	44.97	44.97	44.97
GSM437161	Moffitt Cancer Center	60	male	ethnicity: black	2	2 - Moderately differentiated (MD)	0	0	0	35.9	35.9	35.9
GSM437162	Moffitt Cancer Center	71	male	ethnicity: caucasian	2	2 - Moderately differentiated (MD)	0	0	0	26.66	26.66	26.66
GSM437163	Moffitt Cancer Center	64	female	ethnicity: caucasian	2	2 - Moderately differentiated (MD)	0	0	0	36.78	36.78	29.22
GSM437164	Moffitt Cancer Center	84	female	ethnicity: other (not caucasian, black, or hispanic)	2	2 - Moderately differentiated (MD)	0	0	0	41.52	41.52	28.63
GSM437165	Moffitt Cancer Center	87	female	ethnicity: caucasian	2	2 - Moderately differentiated (MD)	0	0	NA	22.22	22.22	0
GSM437166	Moffitt Cancer Center	51	male	ethnicity: caucasian	2	2 - Moderately differentiated (MD)	0	0	0	33.2	33.2	33.2
GSM437167	Moffitt Cancer Center	69	male	ethnicity: caucasian	2	2 - Moderately differentiated (MD)	0	0	0	39.68	39.68	33.69
GSM437168	Moffitt Cancer Center	78	male	ethnicity: caucasian	2	2 - Moderately differentiated (MD)	0	0	0	25.61	25.61	25.61
GSM437169	Moffitt Cancer Center	65	female	ethnicity: other (not caucasian, black, or hispanic)	2	2 - Moderately differentiated (MD)	0	0	1	83.99	83.99	22.38
GSM437170	Moffitt Cancer Center	54	male	ethnicity: caucasian	2	2 - Moderately differentiated (MD)	0	0	0	15.05	15.05	15.05
GSM437171	Moffitt Cancer Center	40	female	ethnicity: caucasian	2	1 - Well differentiated (WD)	0	0	0	8.38	8.38	2.26
GSM437172	Moffitt Cancer Center	68	male	ethnicity: caucasian	2	2 - Moderately differentiated (MD)	0	0	0	18.18	18.18	18.18
GSM437173	Moffitt Cancer Center	52	female	ethnicity: black	2	2 - Moderately differentiated (MD)	1	0	0	27.15	27.15	27.15
GSM437174	Moffitt Cancer Center	46	male	ethnicity: black	3	2 - Moderately differentiated (MD)	1	1	1	24.26	24.26	11.9
GSM437175	Moffitt Cancer Center	39	male	ethnicity: caucasian	3	2 - Moderately differentiated (MD)	0	0	0	105.17	105.17	105.17
GSM437176	Moffitt Cancer Center	38	male	ethnicity: caucasian	3	2 - Moderately differentiated (MD)	1	1	1	11.76	11.76	8.21
GSM437177	Moffitt Cancer Center	26	male	ethnicity: caucasian	3	2 - Moderately differentiated (MD)	1	1	1	70.45	70.45	29.39
GSM437178	Moffitt Cancer Center	71	female	ethnicity: caucasian	3	2 - Moderately differentiated (MD)	0	0	0	95.07	95.07	95.07
GSM437179	Moffitt Cancer Center	64	female	ethnicity: caucasian	3	2 - Moderately differentiated (MD)	0	0	0	112.33	112.33	112.33
GSM437180	Moffitt Cancer Center	53	male	ethnicity: caucasian	3	1 - Well differentiated (WD)	1	1	1	27.51	27.51	21.27
GSM437181	Moffitt Cancer Center	53	female	ethnicity: caucasian	3	2 - Moderately differentiated (MD)	1	1	1	45.92	45.92	16.07
GSM437182	Moffitt Cancer Center	92	female	ethnicity: caucasian	3	2 - Moderately differentiated (MD)	1	1	1	54.04	54.04	27.74
GSM437183	Moffitt Cancer Center	60	male	ethnicity: caucasian	3	1 - Well differentiated (WD)	0	0	1	103.98	103.98	14.72
GSM437184	Moffitt Cancer Center	74	male	ethnicity: caucasian	3	3 - Poorly differentiated (PD)	1	1	1	6.11	6.11	5.35
GSM437185	Moffitt Cancer Center	48	female	ethnicity: caucasian	3	1 - Well differentiated (WD)	0	0	0	99.51	99.51	99.51
GSM437186	Moffitt Cancer Center	63	male	ethnicity: caucasian	3	2 - Moderately differentiated (MD)	1	0	0	20.44	20.44	20.44
GSM437187	Moffitt Cancer Center	58	male	ethnicity: caucasian	3	3 - Poorly differentiated (PD)	1	1	1	76.6	76.6	27.58
GSM437188	Moffitt Cancer Center	75	male	ethnicity: caucasian	3	2 - Moderately differentiated (MD)	1	1	1	10.02	10.02	9.56
GSM437189	Moffitt Cancer Center	63	male	ethnicity: caucasian	3	2 - Moderately differentiated (MD)	1	1	1	41.45	41.45	23.34
GSM437190	Moffitt Cancer Center	46	male	ethnicity: other (not caucasian, black, or hispanic)	3	2 - Moderately differentiated (MD)	0	0	0	96.26	96.26	89.62
GSM437191	Moffitt Cancer Center	71	female	ethnicity: other (not caucasian, black, or hispanic)	3	2 - Moderately differentiated (MD)	0	0	0	85.61	85.61	85.61
GSM437192	Moffitt Cancer Center	63	male	ethnicity: caucasian	3	2 - Moderately differentiated (MD)	0	0	0	78.87	78.87	64.33
GSM437193	Moffitt Cancer Center	87	female	ethnicity: caucasian	3	1 - Well differentiated (WD)	1	0	0	22.25	22.25	22.25
GSM437194	Moffitt Cancer Center	63	male	ethnicity: caucasian	3	2 - Moderately differentiated (MD)	0	0	0	74.53	74.53	74.53
GSM437195	Moffitt Cancer Center	87	male	ethnicity: caucasian	3	2 - Moderately differentiated (MD)	1	0	0	59.07	59.07	59.07
GSM437196	Moffitt Cancer Center	30	male	ethnicity: caucasian	3	3 - Poorly differentiated (PD)	1	0	0	47.8	47.8	47.8
GSM437197	Moffitt Cancer Center	83	female	ethnicity: caucasian	3	2 - Moderately differentiated (MD)	1	1	1	5.68	5.68	3.32
GSM437198	Moffitt Cancer Center	55	male	ethnicity: caucasian	3	1 - Well differentiated (WD)	0	0	0	79.39	79.39	72.09
GSM437199	Moffitt Cancer Center	66	male	ethnicity: other (not caucasian, black, or hispanic)	3	2 - Moderately differentiated (MD)	0	0	1	74.07	74.07	24.85
GSM437200	Moffitt Cancer Center	69	male	ethnicity: caucasian	3	2 - Moderately differentiated (MD)	1	1	1	50.76	50.76	41.06
GSM437201	Moffitt Cancer Center	64	female	ethnicity: caucasian	3	2 - Moderately differentiated (MD)	1	1	1	67.82	67.82	36.92
GSM437202	Moffitt Cancer Center	62	male	ethnicity: caucasian	3	3 - Poorly differentiated (PD)	0	0	0	70.84	70.84	64.93
GSM437203	Moffitt Cancer Center	67	female	ethnicity: caucasian	3	3 - Poorly differentiated (PD)	0	0	0	50.59	50.59	50.59
GSM437204	Moffitt Cancer Center	57	male	ethnicity: caucasian	3	2 - Moderately differentiated (MD)	1	1	NA	34.58	34.58	0
GSM437205	Moffitt Cancer Center	73	female	ethnicity: caucasian	3	2 - Moderately differentiated (MD)	1	0	0	38.72	38.72	38.72
GSM437206	Moffitt Cancer Center	83	female	ethnicity: caucasian	3	2 - Moderately differentiated (MD)	1	0	0	54.9	54.9	54.9
GSM437207	Moffitt Cancer Center	65	female	ethnicity: other (not caucasian, black, or hispanic)	3	2 - Moderately differentiated (MD)	0	0	0	67.92	67.92	65.55
GSM437208	Moffitt Cancer Center	63	female	ethnicity: caucasian	3	2 - Moderately differentiated (MD)	0	0	0	58.45	58.45	58.45
GSM437209	Moffitt Cancer Center	69	male	ethnicity: caucasian	3	3 - Poorly differentiated (PD)	0	0	0	59.34	59.34	59.34
GSM437210	Moffitt Cancer Center	71	female	ethnicity: caucasian	3	2 - Moderately differentiated (MD)	0	0	0	54.54	54.54	26.92
GSM437211	Moffitt Cancer Center	51	female	ethnicity: caucasian	3	3 - Poorly differentiated (PD)	1	1	1	19.03	19.03	8.58
GSM437212	Moffitt Cancer Center	78	female	ethnicity: caucasian	3	3 - Poorly differentiated (PD)	1	0	0	26.26	26.26	26.26
GSM437213	Moffitt Cancer Center	72	male	ethnicity: caucasian	3	3 - Poorly differentiated (PD)	0	0	0	52.86	52.86	52.86
GSM437214	Moffitt Cancer Center	46	male	ethnicity: caucasian	3	2 - Moderately differentiated (MD)	1	1	1	32.05	32.05	21.04
GSM437215	Moffitt Cancer Center	67	male	ethnicity: caucasian	3	2 - Moderately differentiated (MD)	0	0	0	55.95	55.95	44.67
GSM437216	Moffitt Cancer Center	67	male	ethnicity: caucasian	3	3 - Poorly differentiated (PD)	0	0	0	56.67	56.67	36.92
GSM437217	Moffitt Cancer Center	26	male	ethnicity: black	3	2 - Moderately differentiated (MD)	0	0	0	50.43	50.43	50.43
GSM437218	Moffitt Cancer Center	78	female	ethnicity: black	3	2 - Moderately differentiated (MD)	1	0	0	4.24	4.24	4.24
GSM437219	Moffitt Cancer Center	71	female	ethnicity: caucasian	3	2 - Moderately differentiated (MD)	0	0	0	49.11	49.11	49.11
GSM437220	Moffitt Cancer Center	60	female	ethnicity: other (not caucasian, black, or hispanic)	3	2 - Moderately differentiated (MD)	0	0	0	49.57	49.57	38.07
GSM437221	Moffitt Cancer Center	46	male	ethnicity: caucasian	3	2 - Moderately differentiated (MD)	0	0	0	50.49	50.49	44.74
GSM437222	Moffitt Cancer Center	41	male	ethnicity: caucasian	3	2 - Moderately differentiated (MD)	0	0	1	63.05	63.05	34.19
GSM437223	Moffitt Cancer Center	75	female	ethnicity: caucasian	3	2 - Moderately differentiated (MD)	1	1	1	49.24	49.24	24.13
GSM437224	Moffitt Cancer Center	54	male	ethnicity: caucasian	3	2 - Moderately differentiated (MD)	0	0	0	0.92	0.92	0.92
GSM437225	Moffitt Cancer Center	78	female	ethnicity: caucasian	3	2 - Moderately differentiated (MD)	0	0	0	31.36	31.36	31.36
GSM437226	Moffitt Cancer Center	61	female	ethnicity: caucasian	3	2 - Moderately differentiated (MD)	0	0	0	40.3	40.3	18.96
GSM437227	Moffitt Cancer Center	74	male	ethnicity: caucasian	3	2 - Moderately differentiated (MD)	0	0	1	116.64	116.64	85.84
GSM437228	Moffitt Cancer Center	79	female	ethnicity: caucasian	3	2 - Moderately differentiated (MD)	0	0	0	31.92	31.92	31.92
GSM437229	Moffitt Cancer Center	81	female	ethnicity: caucasian	3	3 - Poorly differentiated (PD)	0	0	0	19.98	19.98	19.98
GSM437230	Moffitt Cancer Center	62	female	ethnicity: caucasian	3	2 - Moderately differentiated (MD)	0	0	0	24.62	24.62	5.22
GSM437231	Moffitt Cancer Center	64	male	ethnicity: caucasian	4	2 - Moderately differentiated (MD)	1	1	NA	18.54	18.54	0
GSM437232	Moffitt Cancer Center	72	female	ethnicity: caucasian	4	2 - Moderately differentiated (MD)	0	0	0	130.75	130.75	117.3
GSM437233	Moffitt Cancer Center	59	female	ethnicity: black	4	1 - Well differentiated (WD)	1	1	NA	17.62	17.62	0
GSM437234	Moffitt Cancer Center	46	male	ethnicity: black	4	2 - Moderately differentiated (MD)	1	1	NA	5.32	5.32	0
GSM437235	Moffitt Cancer Center	69	male	ethnicity: caucasian	4	3 - Poorly differentiated (PD)	1	1	NA	2.36	2.36	0
GSM437236	Moffitt Cancer Center	73	male	ethnicity: caucasian	4	2 - Moderately differentiated (MD)	1	1	NA	5.72	5.72	0
GSM437237	Moffitt Cancer Center	66	male	ethnicity: caucasian	4	2 - Moderately differentiated (MD)	1	1	NA	15.28	15.28	0
GSM437238	Moffitt Cancer Center	54	male	ethnicity: caucasian	4	2 - Moderately differentiated (MD)	0	0	0	95.07	95.07	82.61
GSM437239	Moffitt Cancer Center	88	male	ethnicity: caucasian	4	2 - Moderately differentiated (MD)	1	1	NA	4.96	4.96	0
GSM437240	Moffitt Cancer Center	58	male	ethnicity: caucasian	4	2 - Moderately differentiated (MD)	1	1	NA	28.89	28.89	0
GSM437241	Moffitt Cancer Center	82	female	ethnicity: caucasian	4	3 - Poorly differentiated (PD)	1	1	NA	3.25	3.25	0
GSM437242	Moffitt Cancer Center	58	female	ethnicity: caucasian	4	3 - Poorly differentiated (PD)	1	1	NA	0.92	0.92	0
GSM437243	Moffitt Cancer Center	69	male	ethnicity: caucasian	4	2 - Moderately differentiated (MD)	1	1	1	18.77	18.77	10.61
GSM437244	Moffitt Cancer Center	51	male	ethnicity: caucasian	4	2 - Moderately differentiated (MD)	1	1	NA	57.73	57.73	0
GSM437245	Moffitt Cancer Center	70	female	ethnicity: other (not caucasian, black, or hispanic)	4	2 - Moderately differentiated (MD)	1	1	NA	14.39	14.39	0
GSM437246	Moffitt Cancer Center	82	female	ethnicity: caucasian	4	2 - Moderately differentiated (MD)	1	1	NA	5.12	5.12	0
GSM437247	Moffitt Cancer Center	60	male	ethnicity: caucasian	4	3 - Poorly differentiated (PD)	1	1	NA	4.99	4.99	0
GSM437248	Moffitt Cancer Center	52	male	ethnicity: black	4	3 - Poorly differentiated (PD)	1	1	1	33.17	33.17	24.88
GSM437249	Moffitt Cancer Center	59	male	ethnicity: caucasian	4	2 - Moderately differentiated (MD)	1	0	0	50.53	50.53	50.53
GSM437250	Moffitt Cancer Center	56	male	ethnicity: caucasian	4	3 - Poorly differentiated (PD)	1	1	NA	5.72	5.72	0
GSM437251	Moffitt Cancer Center	63	male	ethnicity: caucasian	4	2 - Moderately differentiated (MD)	1	1	NA	8.02	8.02	0
GSM437252	Moffitt Cancer Center	65	female	ethnicity: caucasian	4	2 - Moderately differentiated (MD)	1	1	NA	34.02	34.02	0
GSM437253	Moffitt Cancer Center	54	male	ethnicity: caucasian	4	3 - Poorly differentiated (PD)	1	1	NA	1.44	1.44	0
GSM437254	Moffitt Cancer Center	76	male	ethnicity: caucasian	4	3 - Poorly differentiated (PD)	1	0	NA	36.95	36.95	0
GSM437255	Moffitt Cancer Center	58	female	ethnicity: other (not caucasian, black, or hispanic)	4	2 - Moderately differentiated (MD)	0	0	0	60.75	60.75	55.19
GSM437256	Moffitt Cancer Center	69	female	ethnicity: caucasian	4	2 - Moderately differentiated (MD)	1	0	NA	37.44	37.44	0
GSM437257	Moffitt Cancer Center	42	female	ethnicity: caucasian	4	2 - Moderately differentiated (MD)	1	1	NA	23.07	23.07	0
GSM437258	Moffitt Cancer Center	78	female	ethnicity: caucasian	4	2 - Moderately differentiated (MD)	1	1	NA	19.85	19.85	0
GSM437259	Moffitt Cancer Center	51	male	ethnicity: caucasian	4	2 - Moderately differentiated (MD)	0	0	NA	31.85	31.85	0
GSM437260	Moffitt Cancer Center	63	male	ethnicity: caucasian	4	2 - Moderately differentiated (MD)	1	1	NA	8.61	8.61	0
GSM437261	Moffitt Cancer Center	66	male	ethnicity: caucasian	4	2 - Moderately differentiated (MD)	0	0	1	42.27	42.27	13.08
GSM437262	Moffitt Cancer Center	73	male	ethnicity: caucasian	4	2 - Moderately differentiated (MD)	1	1	NA	15.25	15.25	0
GSM437263	Moffitt Cancer Center	62	male	ethnicity: caucasian	4	2 - Moderately differentiated (MD)	1	1	NA	14.56	14.56	0
GSM437264	Moffitt Cancer Center	82	female	ethnicity: caucasian	4	2 - Moderately differentiated (MD)	1	0	0	9.96	9.96	9.96
GSM437265	Moffitt Cancer Center	76	male	ethnicity: caucasian	4	2 - Moderately differentiated (MD)	1	1	0	8.94	8.94	8.94
GSM437266	Moffitt Cancer Center	78	female	ethnicity: caucasian	4	3 - Poorly differentiated (PD)	0	0	1	32.67	32.67	17.32
GSM437267	Moffitt Cancer Center	66	female	ethnicity: caucasian	4	3 - Poorly differentiated (PD)	1	1	NA	2.07	2.07	0
GSM437268	Moffitt Cancer Center	68	male	ethnicity: caucasian	4	2 - Moderately differentiated (MD)	1	1	NA	22.78	22.78	0
GSM437269	Moffitt Cancer Center	47	male	ethnicity: caucasian	4	2 - Moderately differentiated (MD)	0	0	NA	22.35	22.35	0
GSM437270	Vanderbilt University Medical Center	70	female	ethnicity: caucasian	2		0	0	0	54.0493	54.0493	54.0493
GSM437271	Vanderbilt University Medical Center	48	female	ethnicity: black	3	2 - Moderately differentiated(MD)	0	0	0	63.9123	63.9123	63.9123
GSM437272	Vanderbilt University Medical Center	72	male	ethnicity: caucasian	2	2 - Moderately differentiated(MD)	1	1	0	46.2904	46.2904	46.2904
GSM437273	Vanderbilt University Medical Center	61	female	ethnicity: caucasian	3	1 - Well differentiated (WD)	0	0	0	60.0329	60.0329	60.0329
GSM437274	Vanderbilt University Medical Center	56	male	ethnicity: caucasian	3		1	1	1	48.263	48.263	41.589
GSM437275	Vanderbilt University Medical Center	57	female	ethnicity: caucasian	3	2 - Moderately differentiated(MD)	0	0	0	60.0329	60.0329	60.0329
GSM437276	Vanderbilt University Medical Center	74	female	ethnicity: caucasian	3	2 - Moderately differentiated(MD)	0	0	1	60.5589	60.5589	60.2301
GSM437277	Vanderbilt University Medical Center	52	male	ethnicity: black	3	2 - Moderately differentiated(MD)	0	0	0	57.074	57.074	57.074
GSM437278	Vanderbilt University Medical Center	70	female	ethnicity: caucasian	2	2 - Moderately differentiated(MD)	0	0	0	55.8575	55.8575	55.8575
GSM437279	Vanderbilt University Medical Center	55	male	ethnicity: caucasian	1	2 - Moderately differentiated(MD)	0	0	0	64.8658	64.8658	64.8658
GSM437280	Vanderbilt University Medical Center	84	male	ethnicity: caucasian	3	2 - Moderately differentiated(MD)	0	0	0	54.7397	54.7397	54.7397
GSM437281	Vanderbilt University Medical Center	59	male	ethnicity: caucasian	2		0	0	0	57.9616	57.9616	57.9616
GSM437282	Vanderbilt University Medical Center	49	male	ethnicity: caucasian	3		0	0	0	57.2384	57.2384	57.2384
GSM437283	Vanderbilt University Medical Center	66	female	ethnicity: caucasian	1	2 - Moderately differentiated(MD)	0	0	0	59.7699	59.7699	59.7699
GSM437284	Vanderbilt University Medical Center	55	male	ethnicity: caucasian	1		0	0	0	62.4	62.4	62.4
GSM437285	Vanderbilt University Medical Center	81	female	ethnicity: caucasian	1	2 - Moderately differentiated(MD)	0	0	0	54.5096	54.5096	54.5096
GSM437286	Vanderbilt University Medical Center	23	female	ethnicity: caucasian	4		1	1	1	3.61644	3.61644	0
GSM437287	Vanderbilt University Medical Center	69	male	ethnicity: caucasian	2		0	0	0	49.4466	49.4466	1.80822
GSM437288	Vanderbilt University Medical Center	63	male	ethnicity: caucasian	2		0	0	0	64.1753	64.1753	2.9589
GSM437289	Vanderbilt University Medical Center	47	male	ethnicity: caucasian	3		0	0	0	50.2027	50.2027	0.493151
GSM437290	Vanderbilt University Medical Center	62	male	ethnicity: caucasian	4		1	1	1	30.8384	30.8384	29.3918
GSM437291	Vanderbilt University Medical Center	72	male	ethnicity: caucasian	2		0	0	0	58.2575	58.2575	54.2795
GSM437292	Vanderbilt University Medical Center	88	female	ethnicity: black	4		1	1	1	40.9973	40.9973	34.9479
GSM437293	Vanderbilt University Medical Center	29	female	ethnicity: caucasian	4		1	1	1	8.15342	8.15342	0
GSM437294	Vanderbilt University Medical Center	74	female	ethnicity: caucasian	3		0	0	0	52.1096	52.1096	46.0932
GSM437295	Vanderbilt University Medical Center	49	male	ethnicity: caucasian	4		1	1	1	5.2274	5.2274	0
GSM437296	Vanderbilt University Medical Center	51	female	ethnicity: caucasian	3		0	0	0	111.485	111.485	45.4356
GSM437297	Vanderbilt University Medical Center	78	female	ethnicity: caucasian	3	3 - Poorly differentiated (PD)	1	1	0	7.82466	7.82466	7.82466
GSM437298	Vanderbilt University Medical Center	67	male	ethnicity: caucasian	2		0	0	0	68.6137	68.6137	63.9452
GSM437299	Vanderbilt University Medical Center	72	male	ethnicity: caucasian	2	2 - Moderately differentiated(MD)	0	0	0	68.0548	68.0548	68.0548
GSM437300	Vanderbilt University Medical Center	61	male	ethnicity: caucasian	3	2 - Moderately differentiated(MD).1 - Well differentiated (WD) - Moderate to poorly differentiated (MPD)	0	0	0	50.137	50.137	50.137
GSM437301	Vanderbilt University Medical Center	42	male	ethnicity: caucasian	4	2 - Moderately differentiated(MD)	0	0	1	70.8493	70.8493	18.0493
GSM437302	Vanderbilt University Medical Center	57	female	ethnicity: caucasian	4	2 - Moderately differentiated(MD).1 - Well differentiated (WD) - Moderate to poorly differentiated (MPD)	0	0	1	74.3014	74.3014	0
GSM437303	Vanderbilt University Medical Center	51	male	ethnicity: black	3	2 - Moderately differentiated(MD)	0	0	0	46.4548	46.4548	46.4548
GSM437304	Vanderbilt University Medical Center	54	female	ethnicity: caucasian	4	2 - Moderately differentiated(MD)	0	0	0	76.7671	76.7671	76.7671
GSM437305	Vanderbilt University Medical Center	65	male	ethnicity: caucasian	4	2 - Moderately differentiated(MD)	1	1	1	23.4082	23.4082	0
GSM437306	Vanderbilt University Medical Center	75	male	ethnicity: caucasian	2	2 - Moderately differentiated(MD).1 - Well differentiated (WD) - Moderate to poorly differentiated (MPD)	1	1	0	21.6329	21.6329	21.6329
GSM437307	Vanderbilt University Medical Center	94	female	ethnicity: caucasian	2	2 - Moderately differentiated(MD).1 - Well differentiated (WD) - Moderate to poorly differentiated (MPD)	1	1	0	33.1068	33.1068	33.1068
GSM437308	Vanderbilt University Medical Center	78	female	ethnicity: caucasian	4	2 - Moderately differentiated(MD)	0	0	1	69.1726	69.1726	0
GSM437309	Vanderbilt University Medical Center	63	female	ethnicity: caucasian	3	3 - Poorly differentiated (PD)	0	0	0	46.9808	46.9808	46.9808
GSM437310	Vanderbilt University Medical Center	57	female	ethnicity: hispanic	2		0	0	0	53.2603	53.2603	5.32603
GSM437311	Vanderbilt University Medical Center	56	female	ethnicity: caucasian	3		0	0	0	54.1808	54.1808	49.7753
GSM437312	Vanderbilt University Medical Center	47	male	ethnicity: caucasian	3	2 - Moderately differentiated(MD)	0	0	0	40.6685	40.6685	40.6685
GSM437313	Vanderbilt University Medical Center	51	male	ethnicity: caucasian	2	2 - Moderately differentiated(MD)	0	0	0	40.7342	40.7342	40.7342
GSM437314	Vanderbilt University Medical Center	80	female	ethnicity: caucasian	3	2 - Moderately differentiated(MD)	1	1	1	13.8411	13.8411	3.87945
GSM437315	Vanderbilt University Medical Center	54	female	ethnicity: caucasian	3	2 - Moderately differentiated(MD)	0	0	0	70.4548	70.4548	70.4548
GSM437316	Vanderbilt University Medical Center	70	female	ethnicity: caucasian	4	2 - Moderately differentiated(MD)	1	1	1	36	36	0
GSM437317	Vanderbilt University Medical Center	77	female	ethnicity: caucasian	4	3 - Poorly differentiated (PD)	1	1	1	1.54521	1.54521	0
GSM437318	Vanderbilt University Medical Center	56	male	ethnicity: caucasian	4	2 - Moderately differentiated(MD).1 - Well differentiated (WD) - Moderate to poorly differentiated (MPD)	1	1	1	17.6548	17.6548	0
GSM437319	Vanderbilt University Medical Center	38	female	ethnicity: caucasian	4	2 - Moderately differentiated(MD).1 - Well differentiated (WD) - Moderate to poorly differentiated (MPD)	1	1	1	12.6575	12.6575	0
GSM437320	Vanderbilt University Medical Center	64	female	ethnicity: caucasian	4	2 - Moderately differentiated(MD).1 - Well differentiated (WD) - Moderate to poorly differentiated (MPD)	1	1	1	6.90411	6.90411	0
GSM437321	Vanderbilt University Medical Center	62	female	ethnicity: caucasian	4	2 - Moderately differentiated(MD)	1	1	1	32.5151	32.5151	0
GSM437322	Vanderbilt University Medical Center	60	female	ethnicity: caucasian	4	2 - Moderately differentiated(MD)	1	1	1	16.1425	16.1425	0
GSM437323	Vanderbilt University Medical Center	93	male	ethnicity: caucasian	2	2 - Moderately differentiated(MD)	1	1	0	0.427397	0.427397	0.427397
GSM437324	Vanderbilt University Medical Center	69	male	ethnicity: caucasian	2	2 - Moderately differentiated(MD)	0	0	0	41.4247	41.4247	41.4247

## Sheet: GSE37892
Table S2. Clinicopathological features of patients in GSE39582, GSE1433, GSE33113, GSE17538 and GSE37892.
!Sample_geo_accession	!Sample_source_name_ch1	!Sample_characteristics_ch1	!Sample_characteristics_ch1	!Sample_characteristics_ch1	RFS	RFS.m	RFS.status
GSM929508	stage II_colon adenocarcinoma	age at diagnosis: 64	gender: female	Stage: 2	439	14.6333	1
GSM929511	stage III_colon adenocarcinoma	age at diagnosis: 66	gender: male	Stage: 3	858	28.6	1
GSM929622	stage III_colon adenocarcinoma	age at diagnosis: 79	gender: female	Stage: 3	78	2.6	1
GSM929546	stage II_colon adenocarcinoma	age at diagnosis: 84	gender: female	Stage: 2	263	8.76667	1
GSM929623	stage III_colon adenocarcinoma	age at diagnosis: 59	gender: female	Stage: 3	350	11.6667	1
GSM929539	stage II_colon adenocarcinoma	age at diagnosis: 56	gender: female	Stage: 2	383	12.7667	1
GSM929614	stage III_colon adenocarcinoma	age at diagnosis: 72	gender: female	Stage: 3	561	18.7	1
GSM929496	stage III_colon adenocarcinoma	age at diagnosis: 58	gender: female	Stage: 3	165	5.5	1
GSM929574	stage III_colon adenocarcinoma	age at diagnosis: 56	gender: male	Stage: 3	645	21.5	1
GSM929590	stage III_colon adenocarcinoma	age at diagnosis: 58	gender: male	Stage: 3	551	18.3667	1
GSM929586	stage II_colon adenocarcinoma	age at diagnosis: 62	gender: male	Stage: 2	751	25.0333	1
GSM929585	stage II_colon adenocarcinoma	age at diagnosis: 63	gender: male	Stage: 2	841	28.0333	1
GSM929612	stage III_colon adenocarcinoma	age at diagnosis: 73	gender: female	Stage: 3	993	33.1	1
GSM929609	stage III_colon adenocarcinoma	age at diagnosis: 64	gender: female	Stage: 3	204	6.8	1
GSM929497	stage III_colon adenocarcinoma	age at diagnosis: 59	gender: female	Stage: 3	209	6.96667	1
GSM929593	stage III_colon adenocarcinoma	age at diagnosis: 50	gender: male	Stage: 3	438	14.6	1
GSM929591	stage II_colon adenocarcinoma	age at diagnosis: 72	gender: male	Stage: 2	519	17.3	1
GSM929551	stage II_colon adenocarcinoma	age at diagnosis: 67	gender: male	Stage: 2	1387	46.2333	1
GSM929587	stage II_colon adenocarcinoma	age at diagnosis: 58	gender: male	Stage: 2	1150	38.3333	1
GSM929523	stage III_colon adenocarcinoma	age at diagnosis: 96	gender: female	Stage: 3	301	10.0333	1
GSM929519	stage III_colon adenocarcinoma	age at diagnosis: 96	gender: male	Stage: 3	779	25.9667	1
GSM929524	stage III_colon adenocarcinoma	age at diagnosis: 97	gender: female	Stage: 3	591	19.7	1
GSM929525	stage III_colon adenocarcinoma	age at diagnosis: 63	gender: female	Stage: 3	111	3.7	1
GSM929599	stage III_colon adenocarcinoma	age at diagnosis: 59	gender: male	Stage: 3	1015	33.8333	1
GSM929617	stage III_colon adenocarcinoma	age at diagnosis: 78	gender: female	Stage: 3	337	11.2333	1
GSM929576	stage III_colon adenocarcinoma	age at diagnosis: 76	gender: male	Stage: 3	137	4.56667	1
GSM929572	stage III_colon adenocarcinoma	age at diagnosis: 64	gender: male	Stage: 3	366	12.2	1
GSM929499	stage III_colon adenocarcinoma	age at diagnosis: 55	gender: male	Stage: 3	965	32.1667	1
GSM929504	stage III_colon adenocarcinoma	age at diagnosis: 55	gender: male	Stage: 3	965	32.1667	1
GSM929610	stage III_colon adenocarcinoma	age at diagnosis: 66	gender: male	Stage: 3	1156	38.5333	1
GSM929498	stage III_colon adenocarcinoma	age at diagnosis: 62	gender: male	Stage: 3	1140	38	1
GSM929618	stage III_colon adenocarcinoma	age at diagnosis: 64	gender: male	Stage: 3	608	20.2667	1
GSM929575	stage III_colon adenocarcinoma	age at diagnosis: 63	gender: female	Stage: 3	550	18.3333	1
GSM929577	stage III_colon adenocarcinoma	age at diagnosis: 63	gender: male	Stage: 3	426	14.2	1
GSM929502	stage III_colon adenocarcinoma	age at diagnosis: 54	gender: male	Stage: 3	199	6.63333	1
GSM929503	stage III_colon adenocarcinoma	age at diagnosis: 60	gender: female	Stage: 3	200	6.66667	1
GSM929500	stage III_colon adenocarcinoma	age at diagnosis: 74	gender: male	Stage: 3	1721	57.3667	1
GSM929494	stage II_colon adenocarcinoma	age at diagnosis: 70	gender: male	Stage: 2	1705	56.8333	0
GSM929495	stage II_colon adenocarcinoma	age at diagnosis: 46	gender: male	Stage: 2	1211	40.3667	0
GSM929501	stage III_colon adenocarcinoma	age at diagnosis: 66	gender: female	Stage: 3	1757	58.5667	0
GSM929505	stage II_colon adenocarcinoma	age at diagnosis: 74	gender: female	Stage: 2	2773	92.4333	0
GSM929506	stage II_colon adenocarcinoma	age at diagnosis: 72	gender: male	Stage: 2	1259	41.9667	0
GSM929507	stage II_colon adenocarcinoma	age at diagnosis: 66	gender: female	Stage: 2	2600	86.6667	0
GSM929509	stage II_colon adenocarcinoma	age at diagnosis: 49	gender: female	Stage: 2	2308	76.9333	0
GSM929510	stage II_colon adenocarcinoma	age at diagnosis: 76	gender: male	Stage: 2	358	11.9333	0
GSM929512	stage III_colon adenocarcinoma	age at diagnosis: 53	gender: male	Stage: 3	982	32.7333	0
GSM929513	stage III_colon adenocarcinoma	age at diagnosis: 72	gender: female	Stage: 3	1259	41.9667	0
GSM929514	stage II_colon adenocarcinoma	age at diagnosis: 53	gender: male	Stage: 2	2168	72.2667	0
GSM929515	stage II_colon adenocarcinoma	age at diagnosis: 61	gender: male	Stage: 2	1941	64.7	0
GSM929516	stage II_colon adenocarcinoma	age at diagnosis: 76	gender: male	Stage: 2	1695	56.5	0
GSM929517	stage II_colon adenocarcinoma	age at diagnosis: 71	gender: female	Stage: 2	1399	46.6333	0
GSM929518	stage III_colon adenocarcinoma	age at diagnosis: 66	gender: male	Stage: 3	461	15.3667	0
GSM929520	stage III_colon adenocarcinoma	age at diagnosis: 96	gender: male	Stage: 3	1107	36.9	0
GSM929521	stage III_colon adenocarcinoma	age at diagnosis: 96	gender: female	Stage: 3	1100	36.6667	0
GSM929522	stage III_colon adenocarcinoma	age at diagnosis: 96	gender: male	Stage: 3	1083	36.1	0
GSM929526	stage III_colon adenocarcinoma	age at diagnosis: 78	gender: male	Stage: 3	459	15.3	0
GSM929527	stage III_colon adenocarcinoma	age at diagnosis: 71	gender: female	Stage: 3	775	25.8333	0
GSM929528	stage II_colon adenocarcinoma	age at diagnosis: 73	gender: female	Stage: 2	1621	54.0333	0
GSM929529	stage II_colon adenocarcinoma	age at diagnosis: 59	gender: female	Stage: 2	1096	36.5333	0
GSM929530	stage II_colon adenocarcinoma	age at diagnosis: 88	gender: female	Stage: 2	1240	41.3333	0
GSM929531	stage II_colon adenocarcinoma	age at diagnosis: 60	gender: male	Stage: 2	1355	45.1667	0
GSM929532	stage II_colon adenocarcinoma	age at diagnosis: 61	gender: male	Stage: 2	1348	44.9333	0
GSM929533	stage II_colon adenocarcinoma	age at diagnosis: 79	gender: male	Stage: 2	1369	45.6333	0
GSM929534	stage II_colon adenocarcinoma	age at diagnosis: 53	gender: female	Stage: 2	1390	46.3333	0
GSM929535	stage II_colon adenocarcinoma	age at diagnosis: 49	gender: male	Stage: 2	1326	44.2	0
GSM929536	stage II_colon adenocarcinoma	age at diagnosis: 71	gender: female	Stage: 2	1736	57.8667	0
GSM929537	stage II_colon adenocarcinoma	age at diagnosis: 75	gender: male	Stage: 2	1349	44.9667	0
GSM929538	stage II_colon adenocarcinoma	age at diagnosis: 86	gender: male	Stage: 2	1285	42.8333	0
GSM929540	stage II_colon adenocarcinoma	age at diagnosis: 81	gender: male	Stage: 2	1948	64.9333	0
GSM929541	stage II_colon adenocarcinoma	age at diagnosis: 78	gender: male	Stage: 2	1700	56.6667	0
GSM929542	stage II_colon adenocarcinoma	age at diagnosis: 83	gender: male	Stage: 2	1553	51.7667	0
GSM929543	stage II_colon adenocarcinoma	age at diagnosis: 58	gender: male	Stage: 2	1282	42.7333	0
GSM929544	stage II_colon adenocarcinoma	age at diagnosis: 93	gender: female	Stage: 2	1006	33.5333	0
GSM929545	stage II_colon adenocarcinoma	age at diagnosis: 81	gender: male	Stage: 2	1323	44.1	0
GSM929547	stage II_colon adenocarcinoma	age at diagnosis: 78	gender: male	Stage: 2	1456	48.5333	0
GSM929548	stage II_colon adenocarcinoma	age at diagnosis: 73	gender: female	Stage: 2	2429	80.9667	0
GSM929549	stage II_colon adenocarcinoma	age at diagnosis: 68	gender: female	Stage: 2	2654	88.4667	0
GSM929550	stage II_colon adenocarcinoma	age at diagnosis: 72	gender: female	Stage: 2	2124	70.8	0
GSM929552	stage II_colon adenocarcinoma	age at diagnosis: 76	gender: female	Stage: 2	1444	48.1333	0
GSM929553	stage II_colon adenocarcinoma	age at diagnosis: 55	gender: female	Stage: 2	2274	75.8	0
GSM929554	stage II_colon adenocarcinoma	age at diagnosis: 67	gender: female	Stage: 2	1878	62.6	0
GSM929555	stage II_colon adenocarcinoma	age at diagnosis: 50	gender: male	Stage: 2	2059	68.6333	0
GSM929556	stage II_colon adenocarcinoma	age at diagnosis: 68	gender: male	Stage: 2	469	15.6333	0
GSM929557	stage II_colon adenocarcinoma	age at diagnosis: 55	gender: male	Stage: 2	899	29.9667	0
GSM929558	stage II_colon adenocarcinoma	age at diagnosis: 70	gender: female	Stage: 2	1788	59.6	0
GSM929559	stage II_colon adenocarcinoma	age at diagnosis: 69	gender: male	Stage: 2	17	0.566667	0
GSM929560	stage II_colon adenocarcinoma	age at diagnosis: 78	gender: male	Stage: 2	1032	34.4	0
GSM929561	stage II_colon adenocarcinoma	age at diagnosis: 61	gender: male	Stage: 2	39	1.3	0
GSM929562	stage II_colon adenocarcinoma	age at diagnosis: 82	gender: male	Stage: 2	804	26.8	0
GSM929563	stage II_colon adenocarcinoma	age at diagnosis: 79	gender: male	Stage: 2	816	27.2	0
GSM929564	stage II_colon adenocarcinoma	age at diagnosis: 75	gender: female	Stage: 2	590	19.6667	0
GSM929565	stage II_colon adenocarcinoma	age at diagnosis: 81	gender: male	Stage: 2	1693	56.4333	0
GSM929566	stage II_colon adenocarcinoma	age at diagnosis: 64	gender: female	Stage: 2	1834	61.1333	0
GSM929567	stage II_colon adenocarcinoma	age at diagnosis: 45	gender: female	Stage: 2	1522	50.7333	0
GSM929568	stage II_colon adenocarcinoma	age at diagnosis: 77	gender: male	Stage: 2	1545	51.5	0
GSM929569	stage II_colon adenocarcinoma	age at diagnosis: 55	gender: male	Stage: 2	2101	70.0333	0
GSM929570	stage II_colon adenocarcinoma	age at diagnosis: 94	gender: female	Stage: 2	1210	40.3333	0
GSM929571	stage II_colon adenocarcinoma	age at diagnosis: 47	gender: female	Stage: 2	1534	51.1333	0
GSM929573	stage III_colon adenocarcinoma	age at diagnosis: 22	gender: male	Stage: 3	1430	47.6667	0
GSM929578	stage III_colon adenocarcinoma	age at diagnosis: 64	gender: female	Stage: 3	999	33.3	0
GSM929579	stage II_colon adenocarcinoma	age at diagnosis: 67	gender: female	Stage: 2	1685	56.1667	0
GSM929580	stage II_colon adenocarcinoma	age at diagnosis: 77	gender: male	Stage: 2	1663	55.4333	0
GSM929581	stage II_colon adenocarcinoma	age at diagnosis: 75	gender: female	Stage: 2	1680	56	0
GSM929582	stage II_colon adenocarcinoma	age at diagnosis: 70	gender: male	Stage: 2	1939	64.6333	0
GSM929583	stage II_colon adenocarcinoma	age at diagnosis: 77	gender: female	Stage: 2	1771	59.0333	0
GSM929584	stage II_colon adenocarcinoma	age at diagnosis: 70	gender: female	Stage: 2	1779	59.3	0
GSM929588	stage II_colon adenocarcinoma	age at diagnosis: 61	gender: male	Stage: 2	2155	71.8333	0
GSM929589	stage III_colon adenocarcinoma	age at diagnosis: 71	gender: female	Stage: 3	1904	63.4667	0
GSM929592	stage III_colon adenocarcinoma	age at diagnosis: 59	gender: female	Stage: 3	1432	47.7333	0
GSM929594	stage III_colon adenocarcinoma	age at diagnosis: 72	gender: male	Stage: 3	1820	60.6667	0
GSM929595	stage III_colon adenocarcinoma	age at diagnosis: 50	gender: male	Stage: 3	1804	60.1333	0
GSM929596	stage III_colon adenocarcinoma	age at diagnosis: 64	gender: male	Stage: 3	3137	104.567	0
GSM929597	stage III_colon adenocarcinoma	age at diagnosis: 63	gender: female	Stage: 3	1787	59.5667	0
GSM929598	stage III_colon adenocarcinoma	age at diagnosis: 65	gender: male	Stage: 3	1668	55.6	0
GSM929600	stage III_colon adenocarcinoma	age at diagnosis: 46	gender: female	Stage: 3	2163	72.1	0
GSM929601	stage III_colon adenocarcinoma	age at diagnosis: 76	gender: male	Stage: 3	1853	61.7667	0
GSM929602	stage II_colon adenocarcinoma	age at diagnosis: 84	gender: female	Stage: 2	1096	36.5333	0
GSM929603	stage III_colon adenocarcinoma	age at diagnosis: 78	gender: male	Stage: 3	1496	49.8667	0
GSM929604	stage III_colon adenocarcinoma	age at diagnosis: 54	gender: female	Stage: 3	2818	93.9333	0
GSM929605	stage III_colon adenocarcinoma	age at diagnosis: 73	gender: male	Stage: 3	1407	46.9	0
GSM929606	stage III_colon adenocarcinoma	age at diagnosis: 59	gender: female	Stage: 3	1099	36.6333	0
GSM929607	stage III_colon adenocarcinoma	age at diagnosis: 68	gender: female	Stage: 3	2864	95.4667	0
GSM929608	stage III_colon adenocarcinoma	age at diagnosis: 47	gender: male	Stage: 3	1149	38.3	0
GSM929611	stage III_colon adenocarcinoma	age at diagnosis: 73	gender: female	Stage: 3	1327	44.2333	0
GSM929613	stage II_colon adenocarcinoma	age at diagnosis: 71	gender: female	Stage: 2	1416	47.2	0
GSM929615	stage III_colon adenocarcinoma	age at diagnosis: 70	gender: female	Stage: 3	2135	71.1667	0
GSM929616	stage II_colon adenocarcinoma	age at diagnosis: 78	gender: female	Stage: 2	160	5.33333	0
GSM929619	stage II_colon adenocarcinoma	age at diagnosis: 87	gender: female	Stage: 2	1887	62.9	0
GSM929620	stage II_colon adenocarcinoma	age at diagnosis: 78	gender: female	Stage: 2	2624	87.4667	0
GSM929621	stage II_colon adenocarcinoma	age at diagnosis: 64	gender: male	Stage: 2	2860	95.3333	0
