# Supplementary material for: A robust gene signature for the prediction of early relapse in stage I–III colon cancer
Source: Mol Oncol. 2018 Feb 16;12(4):463–75. doi: 10.1002/1878-0261.12175 (PMC5891048; doi:10.1002/1878-0261.12175)
Supplement: Supplementary file 8 — Data S1. R code for batch effect removing. [file MOL2-12-463-s008.txt]

rm(list=ls())
setwd("D:\\GEOdataprocessing\\data")
library(affy)
library(limma)
##import phenotype data
phenoData = read.AnnotatedDataFrame('target.txt')
pheno = pData(phenoData)
View(pheno)


################################
###PART 1.RMA normalization:Read CEL files and compute an expression measure without using an AffyBatch(before processing BATCH effect)
rawdata1<-ReadAffy('Filename.CEL.gz')
eset.rma <- justRMA(rawdata1)
datExpr = exprs(eset.rma)
#missing data input
library(impute)
#KNN method 
imputed_gene_exp = impute.knn(datExpr,k=10,rowmax = 0.5,colmax=0.8,maxp =3000, rng.seed=362436069)
datExpr2 = imputed_gene_exp$data
#write.table(datExpr2, file="filename.txt", quote=F, sep="\t")
#merge geneID and probes
df1<- read.csv("datagene.csv", header=T, stringsAsFactors=FALSE)
df2<- read.csv("Annotation.csv", header=T, stringsAsFactors=FALSE)

df3<-merge(df1, df2, by="gene_ID", all=F)
write.csv(df3, file="datamerge.csv", row.names=F, quote=F)
# average expression value
a<-read.csv("datamerge.csv",header=T)
new_data<-c()
for(i in 1:length(levels(a$gene))){
gene_name<-levels(a$gene)[i]
data<-subset(a,a$gene==gene_name)
mean<-c()
for(j in 2:length(data)){
mean[j-1]<-mean(data[,j])}
new_data<-rbind(new_data,mean)}
rownames(new_data)<-levels(a$gene)
write.csv(new_data, file = "averagedatamerge.csv")


################################
###PART 2.remove batch effects between different datasets or internal batches.
##sva--combat was conducted 
library(sva)
library(pamr)
setwd("D:\\GEOdataprocessing\\data")
cdata <- read.table("Expdata.txt", header = T, sep = "\t", row.names = 1)
cdata <- as.matrix(cdata)
csif <- read.table("target.txt", header = T, sep = "\t", row.names = 1)
batch = csif$batch
modcombat = model.matrix(~1,data=csif)
combat_edata = ComBat(dat=cdata,batch=batch,mod=modcombat,par.prior=T,prior.plot=T)
write.table(combat_edata,file="Expdata.txt",sep="\t")


################################
###PART 3.Limma method to analyze differentially expressed genes

setwd("D:\\GEOdataprocessing\\data")
library(limma)
#read in data with finished sample grouping
eset<-read.csv("discoverydata.csv", header=T,row.names=1)
#determing sample numbers
condition=factor(c(rep("N",45),rep("T",45)))
#construct matrix
design<-model.matrix(~-1+condition)
colnames(design)<-c("Normal","Tumor")
#construct contrasting model
contranst.matrix<-makeContrasts(contrasts="Tumor-Normal",levels=design)
#linear model
fit<-lmFit(eset,design)
#inserting value calculation
fit1<-contrasts.fit(fit,contranst.matrix)
#Bayesian testing
fit2<-eBayes(fit1)
#export all differentially expressed genes
dif<-topTable(fit2,coef="Tumor-Normal",n=nrow(fit2),adjust="BH")
genesymbol<-rownames(dif)
dif<-cbind(genesymbol,dif)
# write.table(dif,file="gene.Foldchange.txt",sep='\t',quote=F,row.names=F)

#set filter criteria: fold change lfc=log2(N)
dif2<-topTable(fit2,coef="Tumor-Normal",n=nrow(fit2),lfc=log2(1.25),adjust="BH")

#set filter criteria: P.Value/adj.P.Val
<0.05
dif2<-dif2[dif2[,"P.Value"]<0.05,]

genesymbol<-rownames(dif2)
dif2<-cbind(genesymbol,dif2)

write.csv(dif2,file="filename.csv",quote=F,row.names=F)

# End
